# Supplementary material for: Gene duplications in prokaryotes can be associated with environmental adaptation
Source: BMC Genomics. 2010 Oct 20;11:588. doi: 10.1186/1471-2164-11-588 (PMC3091735; doi:10.1186/1471-2164-11-588)
Supplement: Additional file 3 — Frequency of GO associations. Table S2 shows the complete results for frequent species - GO term associations. [file 1471-2164-11-588-S3.XLS]

## Sheet: Ark1
Table S2: The GO terms overrepresented in each of the organisms are presented in this table. The column for #species-GO association shows how often these given combinations occur in the total output from BicAT. E. coli is left out of this table.
Organism	GO term	# Species-GO	GO description	Ontology
		association
Acaryochloris_marina_MBIC11017	GO:0060255	21	regulation of macromolecule metabolic process	Process
Cyanobacteria	GO:0065007	21	biological regulation	Process
	GO:0031323	20	regulation of cellular metabolic process	Process
	GO:0009889	18	regulation of biosynthetic process	Process
	GO:0010556	18	regulation of macromolecule biosynthetic process	Process
	GO:0019219	18	regulation of nucleobase, nucleoside, nucleotide and nucleic acid metabolic process	Process
	GO:0031326	18	regulation of cellular biosynthetic process	Process
	GO:0050789	18	regulation of biological process	Process
	GO:0080090	18	regulation of primary metabolic process	Process
	GO:0050794	17	regulation of cellular process	Process
	GO:0006350	16	transcription	Process
	GO:0045449	16	regulation of transcription	Process
	GO:0019222	14	regulation of metabolic process	Process
	GO:0030528	13	transcription regulator activity	Function
	GO:0006351	11	transcription, DNA-dependent	Process
	GO:0006355	11	regulation of transcription, DNA-dependent	Process
	GO:0032774	11	RNA biosynthetic process	Process
	GO:0051252	11	regulation of RNA metabolic process	Process
	GO:0016070	9	RNA metabolic process	Process
	GO:0000156	8	two-component response regulator activity	Function
	GO:0044446	8	intracellular organelle part	Component
	GO:0000160	6	two-component signal transduction system (phosphorelay)	Process
	GO:0030076	6	light-harvesting complex	Component
	GO:0042716	6	plasma membrane-derived chromatophore	Component
	GO:0044422	6	organelle part	Component
	GO:0015979	3	photosynthesis	Process
	GO:0009579	2	thylakoid	Component
	GO:0044436	2	thylakoid part	Component
	GO:0004222	1	metalloendopeptidase activity	Function
	GO:0006827	1	high-affinity iron ion transport	Process
	GO:0034755	1	iron ion transmembrane transport	Process
Acidiphilium_cryptum_JF-5	GO:0015399	8	primary active transmembrane transporter activity	Function
Alphaproteobacteria	GO:0015405	8	AP-P-bond-hydrolysis-driven transmembrane transporter activity	Function
	GO:0016820	8	hydrolase activity, acting on acid anhydrides, catalyzing transmembrane movement of substances	Function
	GO:0042626	8	ATPase activity, coupled to transmembrane movement of substances	Function
	GO:0043492	8	ATPase activity, coupled to movement of substances	Function
	GO:0016887	6	ATP-PYROPHOSPHATASE-RXN ATPase activity	Function
	GO:0046873	6	metal ion transmembrane transporter activity	Function
	GO:0016462	5	pyrophosphatase activity	Function
	GO:0016817	5	hydrolase activity, acting on acid anhydrides	Function
	GO:0016818	5	hydrolase activity, acting on acid anhydrides, in phosphorus-containing anhydrides	Function
	GO:0017111	5	nucleoside-triphosphatase activity	Function
	GO:0015672	4	monovalent inorganic cation transport	Process
	GO:0022890	4	inorganic cation transmembrane transporter activity	Function
	GO:0015077	3	monovalent inorganic cation transmembrane transporter activity	Function
Acidithiobacillus_ferrooxidans_ATCC_23270	GO:0015075	31	ion transmembrane transporter activity	Function
Gammaproteobacteria	GO:0006810	25	transport	Process
	GO:0006812	25	cation transport	Process
	GO:0051179	25	localization	Process
	GO:0051234	25	establishment of localization	Process
	GO:0006811	21	ion transport	Process
	GO:0008324	19	cation transmembrane transporter activity	Function
	GO:0009150	15	purine ribonucleotide metabolic process	Process
	GO:0009152	15	purine ribonucleotide biosynthetic process	Process
	GO:0009259	15	ribonucleotide metabolic process	Process
	GO:0009260	15	ribonucleotide biosynthetic process	Process
	GO:0046873	14	metal ion transmembrane transporter activity	Function
	GO:0015399	13	primary active transmembrane transporter activity	Function
	GO:0015405	13	AP-P-bond-hydrolysis-driven transmembrane transporter activity	Function
	GO:0016820	13	hydrolase activity, acting on acid anhydrides, catalyzing transmembrane movement of substances	Function
	GO:0042626	13	ATPase activity, coupled to transmembrane movement of substances	Function
	GO:0043492	13	ATPase activity, coupled to movement of substances	Function
	GO:0006754	12	ATP biosynthetic process	Process
	GO:0009141	12	nucleoside triphosphate metabolic process	Process
	GO:0009142	12	nucleoside triphosphate biosynthetic process	Process
	GO:0009144	12	purine nucleoside triphosphate metabolic process	Process
	GO:0009145	12	purine nucleoside triphosphate biosynthetic process	Process
	GO:0009199	12	ribonucleoside triphosphate metabolic process	Process
	GO:0009201	12	ribonucleoside triphosphate biosynthetic process	Process
	GO:0009205	12	purine ribonucleoside triphosphate metabolic process	Process
	GO:0009206	12	purine ribonucleoside triphosphate biosynthetic process	Process
	GO:0042278	12	purine nucleoside metabolic process	Process
	GO:0046034	12	ATP metabolic process	Process
	GO:0046128	12	purine ribonucleoside metabolic process	Process
	GO:0006163	10	purine nucleotide metabolic process	Process
	GO:0006164	10	purine nucleotide biosynthetic process	Process
	GO:0005215	9	transporter activity	Function
	GO:0022891	9	substrate-specific transmembrane transporter activity	Function
	GO:0009119	8	ribonucleoside metabolic process	Process
	GO:0022892	8	substrate-specific transporter activity	Function
	GO:0030001	8	metal ion transport	Process
	GO:0042625	8	ATPase activity, coupled to transmembrane movement of ions	Function
	GO:0016887	7	ATP-PYROPHOSPHATASE-RXN ATPase activity	Function
	GO:0022857	7	transmembrane transporter activity	Function
	GO:0022890	7	inorganic cation transmembrane transporter activity	Function
	GO:0015662	6	ATPase activity, coupled to transmembrane movement of ions, phosphorylative mechanism	Function
	GO:0015672	6	monovalent inorganic cation transport	Process
	GO:0009165	5	nucleotide biosynthetic process	Process
	GO:0042623	5	ATPase activity, coupled	Function
	GO:0009116	4	nucleoside metabolic process	Process
	GO:0015077	4	monovalent inorganic cation transmembrane transporter activity	Function
	GO:0022804	4	active transmembrane transporter activity	Function
	GO:0044425	2	membrane part	Component
Acidithiobacillus_ferrooxidans_ATCC_53993	GO:0015075	39	ion transmembrane transporter activity	Function
Gammaproteobacteria	GO:0006812	34	cation transport	Process
	GO:0006810	33	transport	Process
	GO:0051179	33	localization	Process
	GO:0051234	33	establishment of localization	Process
	GO:0006811	28	ion transport	Process
	GO:0008324	23	cation transmembrane transporter activity	Function
	GO:0009150	22	purine ribonucleotide metabolic process	Process
	GO:0009152	22	purine ribonucleotide biosynthetic process	Process
	GO:0009259	22	ribonucleotide metabolic process	Process
	GO:0009260	22	ribonucleotide biosynthetic process	Process
	GO:0015399	20	primary active transmembrane transporter activity	Function
	GO:0015405	20	AP-P-bond-hydrolysis-driven transmembrane transporter activity	Function
	GO:0016820	20	hydrolase activity, acting on acid anhydrides, catalyzing transmembrane movement of substances	Function
	GO:0042626	20	ATPase activity, coupled to transmembrane movement of substances	Function
	GO:0043492	20	ATPase activity, coupled to movement of substances	Function
	GO:0046873	20	metal ion transmembrane transporter activity	Function
	GO:0006754	17	ATP biosynthetic process	Process
	GO:0009141	17	nucleoside triphosphate metabolic process	Process
	GO:0009142	17	nucleoside triphosphate biosynthetic process	Process
	GO:0009144	17	purine nucleoside triphosphate metabolic process	Process
	GO:0009145	17	purine nucleoside triphosphate biosynthetic process	Process
	GO:0009199	17	ribonucleoside triphosphate metabolic process	Process
	GO:0009201	17	ribonucleoside triphosphate biosynthetic process	Process
	GO:0009205	17	purine ribonucleoside triphosphate metabolic process	Process
	GO:0009206	17	purine ribonucleoside triphosphate biosynthetic process	Process
	GO:0042278	17	purine nucleoside metabolic process	Process
	GO:0046034	17	ATP metabolic process	Process
	GO:0046128	17	purine ribonucleoside metabolic process	Process
	GO:0006163	16	purine nucleotide metabolic process	Process
	GO:0006164	16	purine nucleotide biosynthetic process	Process
	GO:0005215	13	transporter activity	Function
	GO:0009119	12	ribonucleoside metabolic process	Process
	GO:0009165	12	nucleotide biosynthetic process	Process
	GO:0016887	12	ATP-PYROPHOSPHATASE-RXN ATPase activity	Function
	GO:0042625	12	ATPase activity, coupled to transmembrane movement of ions	Function
	GO:0006753	11	nucleoside phosphate metabolic process	Process
	GO:0009117	11	nucleotide metabolic process	Process
	GO:0022890	11	inorganic cation transmembrane transporter activity	Function
	GO:0022891	11	substrate-specific transmembrane transporter activity	Function
	GO:0055086	11	nucleobase, nucleoside and nucleotide metabolic process	Process
	GO:0015672	10	monovalent inorganic cation transport	Process
	GO:0016462	10	pyrophosphatase activity	Function
	GO:0016817	10	hydrolase activity, acting on acid anhydrides	Function
	GO:0016818	10	hydrolase activity, acting on acid anhydrides, in phosphorus-containing anhydrides	Function
	GO:0017111	10	nucleoside-triphosphatase activity	Function
	GO:0022892	10	substrate-specific transporter activity	Function
	GO:0030001	10	metal ion transport	Process
	GO:0015662	9	ATPase activity, coupled to transmembrane movement of ions, phosphorylative mechanism	Function
	GO:0022857	9	transmembrane transporter activity	Function
	GO:0042623	9	ATPase activity, coupled	Function
	GO:0016020	8	membrane	Component
	GO:0046483	8	heterocycle metabolic process	Process
	GO:0009116	7	nucleoside metabolic process	Process
	GO:0015077	6	monovalent inorganic cation transmembrane transporter activity	Function
	GO:0044425	6	membrane part	Component
	GO:0000746	5	conjugation	Process
	GO:0022804	5	active transmembrane transporter activity	Function
	GO:0016021	4	integral to membrane	Component
	GO:0031224	4	intrinsic to membrane	Component
	GO:0051704	3	multi-organism process	Process
Acidovorax_avenae_citrulli_AAC00-1	GO:0043170	43	macromolecule metabolic process	Process
Betaproteobacteria	GO:0043283	40	biopolymer metabolic process	Process
	GO:0006259	33	DNA metabolic process	Process
	GO:0044260	30	cellular macromolecule metabolic process	Process
	GO:0034960	28	cellular biopolymer metabolic process	Process
	GO:0006139	27	nucleobase, nucleoside, nucleotide and nucleic acid metabolic process	Process
	GO:0003676	25	nucleic acid binding	Function
	GO:0003677	20	DNA binding	Function
	GO:0005488	20	binding	Function
	GO:0044238	12	primary metabolic process	Process
	GO:0044237	11	cellular metabolic process	Process
	GO:0009987	10	cellular process	Process
	GO:0015074	10	DNA integration	Process
	GO:0006305	8	DNA alkylation	Process
	GO:0006306	8	DNA methylation	Process
	GO:0040029	8	regulation of gene expression, epigenetic	Process
	GO:0043414	8	macromolecule methylation	Process
Acinetobacter_baumannii_AB0057	GO:0006261	7	DNA-dependent DNA replication	Process
Gammaproteobacteria	GO:0003916	5	DNA topoisomerase activity	Function
	GO:0006270	5	DNA replication initiation	Process
	GO:0006260	4	DNA replication	Process
Alkaliphilus_metalliredigens_QYMF	GO:0015075	11	ion transmembrane transporter activity	Function
Firmicutes	GO:0019861	11	flagellum	Component
	GO:0042995	11	cell projection	Component
	GO:0006812	9	cation transport	Process
	GO:0008324	9	cation transmembrane transporter activity	Function
	GO:0009288	9	bacterial-type flagellum	Component
	GO:0065007	9	biological regulation	Process
	GO:0006352	7	transcription initiation	Process
	GO:0006928	7	cellular component movement	Process
	GO:0016462	7	pyrophosphatase activity	Function
	GO:0016817	7	hydrolase activity, acting on acid anhydrides	Function
	GO:0016818	7	hydrolase activity, acting on acid anhydrides, in phosphorus-containing anhydrides	Function
	GO:0017111	7	nucleoside-triphosphatase activity	Function
	GO:0034622	7	cellular macromolecular complex assembly	Process
	GO:0051674	7	localization of cell	Process
	GO:0065004	7	protein-DNA complex assembly	Process
	GO:0034621	6	cellular macromolecular complex subunit organization	Process
	GO:0043933	6	macromolecular complex subunit organization	Process
	GO:0001539	5	ciliary or flagellar motility	Process
	GO:0016987	5	sigma factor activity	Function
	GO:0030001	5	metal ion transport	Process
	GO:0030528	5	transcription regulator activity	Function
	GO:0044460	5	flagellum part	Component
	GO:0044461	5	bacterial-type flagellum part	Component
	GO:0044463	5	cell projection part	Component
	GO:0048870	5	cell motility	Process
	GO:0065003	5	macromolecular complex assembly	Process
	GO:0003774	4	motor activity	Function
	GO:0009605	4	response to external stimulus	Process
	GO:0015672	4	monovalent inorganic cation transport	Process
Anaerocellum_thermophilum_DSM_6725	GO:0001883	10	purine nucleoside binding	Function
Firmicutes	GO:0030554	10	adenyl nucleotide binding	Function
	GO:0032553	9	ribonucleotide binding	Function
	GO:0032555	9	purine ribonucleotide binding	Function
	GO:0005524	8	ATP binding	Function
	GO:0006508	8	proteolysis	Process
	GO:0032559	8	adenyl ribonucleotide binding	Function
	GO:0008233	7	peptidase activity	Function
	GO:0030163	7	protein catabolic process	Process
	GO:0043285	7	biopolymer catabolic process	Process
	GO:0001882	6	nucleoside binding	Function
	GO:0016787	5	hydrolase activity	Function
	GO:0016798	5	hydrolase activity, acting on glycosyl bonds	Function
	GO:0019538	5	protein metabolic process	Process
	GO:0070011	4	peptidase activity, acting on L-amino acid peptides	Function
	GO:0004553	3	hydrolase activity, hydrolyzing O-glycosyl compounds	Function
	GO:0006418	3	tRNA aminoacylation for protein translation	Process
	GO:0043038	3	amino acid activation	Process
	GO:0043039	3	tRNA aminoacylation	Process
Anaplasma_phagocytophilum_HZ	GO:0044249	20	cellular biosynthetic process	Process
Alphaproteobacteria	GO:0009058	19	biosynthetic process	Process
	GO:0032553	18	ribonucleotide binding	Function
	GO:0032555	18	purine ribonucleotide binding	Function
	GO:0001883	17	purine nucleoside binding	Function
	GO:0030554	17	adenyl nucleotide binding	Function
	GO:0006807	14	nitrogen compound metabolic process	Process
	GO:0001882	13	nucleoside binding	Function
	GO:0005524	13	ATP binding	Function
	GO:0032559	13	adenyl ribonucleotide binding	Function
	GO:0017076	12	purine nucleotide binding	Function
	GO:0000166	11	nucleotide binding	Function
	GO:0030312	10	external encapsulating structure	Component
	GO:0031975	10	envelope	Component
	GO:0034641	10	cellular nitrogen compound metabolic process	Process
	GO:0006082	9	organic acid metabolic process	Process
	GO:0006753	9	nucleoside phosphate metabolic process	Process
	GO:0009117	9	nucleotide metabolic process	Process
	GO:0019752	9	carboxylic acid metabolic process	Process
	GO:0042180	9	cellular ketone metabolic process	Process
	GO:0043436	9	oxoacid metabolic process	Process
	GO:0046483	9	heterocycle metabolic process	Process
	GO:0055086	9	nucleobase, nucleoside and nucleotide metabolic process	Process
	GO:0009150	8	purine ribonucleotide metabolic process	Process
	GO:0009152	8	purine ribonucleotide biosynthetic process	Process
	GO:0009259	8	ribonucleotide metabolic process	Process
	GO:0009260	8	ribonucleotide biosynthetic process	Process
	GO:0006519	7	cellular amino acid and derivative metabolic process	Process
	GO:0006520	7	cellular amino acid metabolic process	Process
	GO:0009279	7	cell outer membrane	Component
	GO:0051186	7	cofactor metabolic process	Process
	GO:0009165	6	nucleotide biosynthetic process	Process
	GO:0019538	6	protein metabolic process	Process
	GO:0034621	6	cellular macromolecular complex subunit organization	Process
	GO:0043933	6	macromolecular complex subunit organization	Process
	GO:0044267	6	cellular protein metabolic process	Process
	GO:0006163	5	purine nucleotide metabolic process	Process
	GO:0006164	5	purine nucleotide biosynthetic process	Process
	GO:0019867	5	outer membrane	Component
	GO:0030313	5	cell envelope	Component
	GO:0044462	5	external encapsulating structure part	Component
	GO:0006418	3	tRNA aminoacylation for protein translation	Process
	GO:0043038	3	amino acid activation	Process
	GO:0043039	3	tRNA aminoacylation	Process
	GO:0004812	2	aminoacyl-tRNA ligase activity	Function
	GO:0016043	2	cellular component organization	Process
	GO:0016874	2	ligase activity	Function
	GO:0016875	2	ligase activity, forming carbon-oxygen bonds	Function
	GO:0016876	2	ligase activity, forming aminoacyl-tRNA and related compounds	Function
Arthrobacter_FB24	GO:0065007	6	biological regulation	Process
Actinobacteria	GO:0031323	5	regulation of cellular metabolic process	Process
	GO:0050789	5	regulation of biological process	Process
	GO:0050794	5	regulation of cellular process	Process
	GO:0009889	4	regulation of biosynthetic process	Process
	GO:0010556	4	regulation of macromolecule biosynthetic process	Process
	GO:0016491	4	oxidoreductase activity	Function
	GO:0019219	4	regulation of nucleobase, nucleoside, nucleotide and nucleic acid metabolic process	Process
	GO:0031326	4	regulation of cellular biosynthetic process	Process
	GO:0080090	4	regulation of primary metabolic process	Process
Aster_yellows_witches-broom_phytoplasma_AYWB	GO:0003678	3	DNA helicase activity	Function
Firmicutes	GO:0006352	3	transcription initiation	Process
	GO:0016987	3	sigma factor activity	Function
	GO:0034622	3	cellular macromolecular complex assembly	Process
	GO:0065004	3	protein-DNA complex assembly	Process
	GO:0006139	2	nucleobase, nucleoside, nucleotide and nucleic acid metabolic process	Process
	GO:0009007	2	site-specific DNA-methyltransferase (adenine-specific) activity	Function
	GO:0019012	2	Virus virion	Component
	GO:0019028	2	viral capsid	Component
	GO:0044423	2	virion part	Component
Azoarcus_sp_EbN1	GO:0003824	1	catalytic activity	Function
Betaproteobacteria	GO:0016903	1	oxidoreductase activity, acting on the aldehyde or oxo group of donors	Function
Bacteroides_thetaiotaomicron_VPI-5482	GO:0005976	26	polysaccharide metabolic process	Process
Bacteroidetes/Chlorobi	GO:0005975	21	carbohydrate metabolic process	Process
	GO:0044275	21	cellular carbohydrate catabolic process	Process
	GO:0000272	20	polysaccharide catabolic process	Process
	GO:0006027	20	glycosaminoglycan catabolic process	Process
	GO:0009253	20	peptidoglycan catabolic process	Process
	GO:0016052	18	carbohydrate catabolic process	Process
	GO:0044265	16	cellular macromolecule catabolic process	Process
	GO:0044262	15	cellular carbohydrate metabolic process	Process
	GO:0030312	11	external encapsulating structure	Component
	GO:0009279	7	cell outer membrane	Component
	GO:0031975	7	envelope	Component
	GO:0016301	5	kinase activity	Function
	GO:0016811	5	hydrolase activity, acting on carbon-nitrogen (but not peptide) bonds, in linear amides	Function
	GO:0016853	5	isomerase activity	Function
	GO:0019867	5	outer membrane	Component
	GO:0030313	5	cell envelope	Component
	GO:0044462	5	external encapsulating structure part	Component
	GO:0004871	4	signal transducer activity	Function
	GO:0060089	4	molecular transducer activity	Function
	GO:0016020	3	membrane	Component
	GO:0008643	2	carbohydrate transport	Process
Bacteroides_vulgatus_ATCC_8482	GO:0016051	11	carbohydrate biosynthetic process	Process
Bacteroidetes/Chlorobi	GO:0000271	10	polysaccharide biosynthetic process	Process
	GO:0005975	7	carbohydrate metabolic process	Process
	GO:0033692	6	cellular polysaccharide biosynthetic process	Process
	GO:0034637	6	cellular carbohydrate biosynthetic process	Process
	GO:0044264	6	cellular polysaccharide metabolic process	Process
	GO:0005976	5	polysaccharide metabolic process	Process
	GO:0006629	5	lipid metabolic process	Process
	GO:0008610	5	lipid biosynthetic process	Process
	GO:0016854	5	racemase and epimerase activity	Function
	GO:0016857	5	racemase and epimerase activity, acting on carbohydrates and derivatives	Function
	GO:0044255	5	cellular lipid metabolic process	Process
	GO:0044262	5	cellular carbohydrate metabolic process	Process
	GO:0008653	4	lipopolysaccharide metabolic process	Process
	GO:0009103	4	lipopolysaccharide biosynthetic process	Process
	GO:0009058	3	biosynthetic process	Process
Bartonella_bacilliformis_KC583	GO:0044446	21	intracellular organelle part	Component
Alphaproteobacteria	GO:0044422	16	organelle part	Component
	GO:0043226	15	organelle	Component
	GO:0043229	15	intracellular organelle	Component
	GO:0005622	13	intracellular	Component
	GO:0044424	13	intracellular part	Component
	GO:0044444	13	cytoplasmic part	Component
	GO:0009059	12	macromolecule biosynthetic process	Process
	GO:0043228	12	non-membrane-bounded organelle	Component
	GO:0043232	12	intracellular non-membrane-bounded organelle	Component
	GO:0044249	12	cellular biosynthetic process	Process
	GO:0034645	10	cellular macromolecule biosynthetic process	Process
	GO:0034961	10	cellular biopolymer biosynthetic process	Process
	GO:0043284	10	biopolymer biosynthetic process	Process
	GO:0044267	10	cellular protein metabolic process	Process
	GO:0009058	9	biosynthetic process	Process
	GO:0010467	8	gene expression	Process
	GO:0019538	8	protein metabolic process	Process
	GO:0005198	5	structural molecule activity	Function
	GO:0003723	4	RNA binding	Function
	GO:0005737	4	cytoplasm	Component
	GO:0032991	4	macromolecular complex	Component
Bartonella_henselae_Houston-1	GO:0006027	23	glycosaminoglycan catabolic process	Process
Alphaproteobacteria	GO:0009253	23	peptidoglycan catabolic process	Process
	GO:0006026	15	aminoglycan catabolic process	Process
	GO:0000272	12	polysaccharide catabolic process	Process
	GO:0044275	11	cellular carbohydrate catabolic process	Process
	GO:0000270	9	peptidoglycan metabolic process	Process
	GO:0003796	9	lysozyme activity	Function
	GO:0006952	9	defense response	Process
	GO:0009607	9	response to biotic stimulus	Process
	GO:0009617	9	response to bacterium	Process
	GO:0016998	9	cell wall macromolecule catabolic process	Process
	GO:0030203	9	glycosaminoglycan metabolic process	Process
	GO:0042742	9	defense response to bacterium	Process
	GO:0051707	9	response to other organism	Process
	GO:0044036	8	cell wall macromolecule metabolic process	Process
	GO:0008219	7	cell death	Process
	GO:0016265	7	death	Process
	GO:0019835	7	cytolysis	Process
	GO:0044265	7	cellular macromolecule catabolic process	Process
	GO:0006022	5	aminoglycan metabolic process	Process
	GO:0051704	3	multi-organism process	Process
	GO:0006323	2	DNA packaging	Process
	GO:0043565	1	sequence-specific DNA binding	Function
Bartonella_tribocorum_CIP_105476	GO:0032259	24	methylation	Process
Alphaproteobacteria	GO:0006304	22	DNA modification	Process
	GO:0006305	18	DNA alkylation	Process
	GO:0006306	18	DNA methylation	Process
	GO:0040029	18	regulation of gene expression, epigenetic	Process
	GO:0043414	18	macromolecule methylation	Process
	GO:0008168	15	methyltransferase activity	Function
	GO:0006730	14	one-carbon metabolic process	Process
	GO:0009008	12	DNA-methyltransferase activity	Function
	GO:0051704	11	multi-organism process	Process
	GO:0008757	10	S-adenosylmethionine-dependent methyltransferase activity	Function
	GO:0016740	10	transferase activity	Function
	GO:0016741	10	transferase activity, transferring one-carbon groups	Function
	GO:0009007	8	site-specific DNA-methyltransferase (adenine-specific) activity	Function
	GO:0043412	7	macromolecule modification	Process
	GO:0003796	6	lysozyme activity	Function
	GO:0004386	6	helicase activity	Function
	GO:0006027	6	glycosaminoglycan catabolic process	Process
	GO:0006952	6	defense response	Process
	GO:0009253	6	peptidoglycan catabolic process	Process
	GO:0009607	6	response to biotic stimulus	Process
	GO:0009617	6	response to bacterium	Process
	GO:0016998	6	cell wall macromolecule catabolic process	Process
	GO:0042742	6	defense response to bacterium	Process
	GO:0051707	6	response to other organism	Process
	GO:0000746	5	conjugation	Process
Bifidobacterium_longum_infantis_ATCC_15697	GO:0016021	2	integral to membrane	Component
Actinobacteria	GO:0031224	2	intrinsic to membrane	Component
	GO:0044425	2	membrane part	Component
	GO:0005886	1	plasma membrane	Component
Bordetella_petrii	GO:0043170	49	macromolecule metabolic process	Process
Betaproteobacteria	GO:0043283	45	biopolymer metabolic process	Process
	GO:0006259	42	DNA metabolic process	Process
	GO:0044260	35	cellular macromolecule metabolic process	Process
	GO:0006139	34	nucleobase, nucleoside, nucleotide and nucleic acid metabolic process	Process
	GO:0034960	34	cellular biopolymer metabolic process	Process
	GO:0003676	33	nucleic acid binding	Function
	GO:0003677	27	DNA binding	Function
	GO:0005488	25	binding	Function
	GO:0044238	16	primary metabolic process	Process
	GO:0044237	14	cellular metabolic process	Process
	GO:0009987	13	cellular process	Process
	GO:0015074	11	DNA integration	Process
	GO:0008152	9	metabolic process	Process
	GO:0004386	5	helicase activity	Function
Borrelia_afzelii_PKo	GO:0006730	3	one-carbon metabolic process	Process
Spirochaetes	GO:0032259	3	methylation	Process
	GO:0006304	2	DNA modification	Process
	GO:0004519	1	endonuclease activity	Function
Borrelia_burgdorferi	GO:0006323	1	DNA packaging	Process
Spirochaetes	GO:0016043	1	cellular component organization	Process
Borrelia_burgdorferi_ZS7	GO:0004359	1	glutaminase activity	Function
Spirochaetes	GO:0042242	1	cobyrinic acid a,c-diamide synthase activity	Function
Borrelia_garinii_PBi	GO:0006323	1	DNA packaging	Process
Spirochaetes	GO:0016043	1	cellular component organization	Process
Burkholderia_cenocepacia_J2315	GO:0009058	4	biosynthetic process	Process
Betaproteobacteria	GO:0006629	3	lipid metabolic process	Process
	GO:0008610	3	lipid biosynthetic process	Process
	GO:0044249	3	cellular biosynthetic process	Process
	GO:0044255	3	cellular lipid metabolic process	Process
	GO:0006082	2	organic acid metabolic process	Process
	GO:0019752	2	carboxylic acid metabolic process	Process
	GO:0042180	2	cellular ketone metabolic process	Process
	GO:0043436	2	oxoacid metabolic process	Process
Burkholderia_phymatum_STM815	GO:0060255	49	regulation of macromolecule metabolic process	Process
Betaproteobacteria	GO:0031323	43	regulation of cellular metabolic process	Process
	GO:0009889	39	regulation of biosynthetic process	Process
	GO:0010556	39	regulation of macromolecule biosynthetic process	Process
	GO:0019219	39	regulation of nucleobase, nucleoside, nucleotide and nucleic acid metabolic process	Process
	GO:0031326	39	regulation of cellular biosynthetic process	Process
	GO:0080090	39	regulation of primary metabolic process	Process
	GO:0006350	37	transcription	Process
	GO:0045449	37	regulation of transcription	Process
	GO:0065007	37	biological regulation	Process
	GO:0019222	36	regulation of metabolic process	Process
	GO:0010468	32	regulation of gene expression	Process
	GO:0050789	32	regulation of biological process	Process
	GO:0050794	31	regulation of cellular process	Process
	GO:0030528	26	transcription regulator activity	Function
	GO:0006351	22	transcription, DNA-dependent	Process
	GO:0006355	22	regulation of transcription, DNA-dependent	Process
	GO:0032774	22	RNA biosynthetic process	Process
	GO:0051252	22	regulation of RNA metabolic process	Process
	GO:0010467	20	gene expression	Process
	GO:0016070	18	RNA metabolic process	Process
	GO:0000156	14	two-component response regulator activity	Function
	GO:0009059	12	macromolecule biosynthetic process	Process
	GO:0034645	12	cellular macromolecule biosynthetic process	Process
	GO:0034961	12	cellular biopolymer biosynthetic process	Process
	GO:0043284	12	biopolymer biosynthetic process	Process
	GO:0000160	9	two-component signal transduction system (phosphorelay)	Process
	GO:0003700	8	transcription factor activity	Function
	GO:0005215	4	transporter activity	Function
	GO:0015980	3	energy derivation by oxidation of organic compounds	Process
	GO:0044248	3	cellular catabolic process	Process
	GO:0045333	3	cellular respiration	Process
	GO:0006084	2	acetyl-CoA metabolic process	Process
Burkholderia_vietnamiensis_G4	GO:0006313	3	transposition, DNA-mediated	Process
Betaproteobacteria	GO:0032196	3	transposition	Process
	GO:0004803	2	transposase activity	Function
	GO:0015074	1	DNA integration	Process
Burkholderia_xenovorans_LB400	GO:0016491	36	oxidoreductase activity	Function
Betaproteobacteria	GO:0030528	25	transcription regulator activity	Function
	GO:0031323	25	regulation of cellular metabolic process	Process
	GO:0060255	21	regulation of macromolecule metabolic process	Process
	GO:0055114	19	oxidation reduction	Process
	GO:0009889	17	regulation of biosynthetic process	Process
	GO:0010556	17	regulation of macromolecule biosynthetic process	Process
	GO:0019219	17	regulation of nucleobase, nucleoside, nucleotide and nucleic acid metabolic process	Process
	GO:0031326	17	regulation of cellular biosynthetic process	Process
	GO:0080090	17	regulation of primary metabolic process	Process
	GO:0010468	16	regulation of gene expression	Process
	GO:0006350	15	transcription	Process
	GO:0009055	15	electron carrier activity	Function
	GO:0045449	15	regulation of transcription	Process
	GO:0019222	14	regulation of metabolic process	Process
	GO:0001883	13	purine nucleoside binding	Function
	GO:0006351	13	transcription, DNA-dependent	Process
	GO:0006355	13	regulation of transcription, DNA-dependent	Process
	GO:0030554	13	adenyl nucleotide binding	Function
	GO:0032774	13	RNA biosynthetic process	Process
	GO:0051252	13	regulation of RNA metabolic process	Process
	GO:0006810	12	transport	Process
	GO:0048037	12	cofactor binding	Function
	GO:0051179	12	localization	Process
	GO:0051234	12	establishment of localization	Process
	GO:0003700	11	transcription factor activity	Function
	GO:0001882	9	nucleoside binding	Function
	GO:0003995	9	acyl-CoA dehydrogenase activity	Function
	GO:0000166	8	nucleotide binding	Function
	GO:0016070	8	RNA metabolic process	Process
	GO:0050662	8	coenzyme binding	Function
	GO:0006793	7	phosphorus metabolic process	Process
	GO:0006796	7	phosphate metabolic process	Process
	GO:0016020	7	membrane	Component
	GO:0016310	7	phosphorylation	Process
	GO:0016627	7	oxidoreductase activity, acting on the CH-CH group of donors	Function
	GO:0005215	6	transporter activity	Function
	GO:0016701	6	oxidoreductase activity, acting on single donors with incorporation of molecular oxygen	Function
	GO:0016702	6	oxidoreductase activity, acting on single donors with incorporation of molecular oxygen, incorporation of two atoms of oxygen	Function
	GO:0051213	6	dioxygenase activity	Function
	GO:0019439	5	aromatic compound catabolic process	Process
	GO:0005886	4	plasma membrane	Component
	GO:0008643	2	carbohydrate transport	Process
	GO:0004497	1	monooxygenase activity	Function
	GO:0016903	1	oxidoreductase activity, acting on the aldehyde or oxo group of donors	Function
Caldicellulosiruptor_saccharolyticus_DSM_8903	GO:0043170	5	macromolecule metabolic process	Process
Firmicutes	GO:0043283	5	biopolymer metabolic process	Process
	GO:0006418	3	tRNA aminoacylation for protein translation	Process
	GO:0043038	3	amino acid activation	Process
	GO:0043039	3	tRNA aminoacylation	Process
	GO:0004812	2	aminoacyl-tRNA ligase activity	Function
	GO:0005488	2	binding	Function
	GO:0016798	2	hydrolase activity, acting on glycosyl bonds	Function
	GO:0016875	2	ligase activity, forming carbon-oxygen bonds	Function
	GO:0016876	2	ligase activity, forming aminoacyl-tRNA and related compounds	Function
	GO:0044238	2	primary metabolic process	Process
Campylobacter_jejuni_doylei_269_97	GO:0006281	2	DNA repair	Process
Epsilonproteobacteria	GO:0006974	2	response to DNA damage stimulus	Process
	GO:0034984	2	cellular response to DNA damage stimulus	Process
	GO:0033554	1	cellular response to stress	Process
	GO:0051716	1	cellular response to stimulus	Process
Candidatus_Azobacteroides_pseudotrichonymphae_genomovar__CFP2	GO:0006027	8	glycosaminoglycan catabolic process	Process
Bacteroidetes/Chlorobi	GO:0009253	8	peptidoglycan catabolic process	Process
	GO:0009057	7	macromolecule catabolic process	Process
	GO:0006026	6	aminoglycan catabolic process	Process
	GO:0043285	6	biopolymer catabolic process	Process
	GO:0009056	5	Catabolism catabolic process	Process
	GO:0006261	4	DNA-dependent DNA replication	Process
	GO:0006270	3	DNA replication initiation	Process
	GO:0016811	3	hydrolase activity, acting on carbon-nitrogen (but not peptide) bonds, in linear amides	Function
	GO:0003887	2	DNA-directed DNA polymerase activity	Function
	GO:0034061	2	DNA polymerase activity	Function
	GO:0000150	1	recombinase activity	Function
	GO:0004222	1	metalloendopeptidase activity	Function
Candidatus_Methanosphaerula_palustris_E1_9c	GO:0050896	18	response to stimulus	Process
Bacteroidetes/Chlorobi	GO:0000272	17	polysaccharide catabolic process	Process
	GO:0009057	16	macromolecule catabolic process	Process
	GO:0005976	15	polysaccharide metabolic process	Process
	GO:0005975	14	carbohydrate metabolic process	Process
	GO:0009056	14	Catabolism catabolic process	Process
	GO:0016052	13	carbohydrate catabolic process	Process
	GO:0043285	12	biopolymer catabolic process	Process
	GO:0006935	11	chemotaxis	Process
	GO:0007610	11	behavior	Process
	GO:0007626	11	locomotory behavior	Process
	GO:0042330	11	taxis	Process
	GO:0040011	10	locomotion	Process
	GO:0043167	10	ion binding	Function
	GO:0043169	10	cation binding	Function
	GO:0046872	10	metal ion binding	Function
	GO:0009605	9	response to external stimulus	Process
	GO:0019861	9	flagellum	Component
	GO:0042995	9	cell projection	Component
	GO:0007154	8	cell communication	Process
	GO:0004871	7	signal transducer activity	Function
	GO:0007165	7	signal transduction	Process
	GO:0042221	7	response to chemical stimulus	Process
	GO:0060089	7	molecular transducer activity	Function
	GO:0006928	6	cellular component movement	Process
	GO:0051674	6	localization of cell	Process
	GO:0005509	3	calcium ion binding	Function
	GO:0005198	1	structural molecule activity	Function
Candidatus_Phytoplasma_australiense	GO:0001883	34	purine nucleoside binding	Function
Firmicutes	GO:0030554	34	adenyl nucleotide binding	Function
	GO:0032553	33	ribonucleotide binding	Function
	GO:0032555	33	purine ribonucleotide binding	Function
	GO:0005524	28	ATP binding	Function
	GO:0032559	28	adenyl ribonucleotide binding	Function
	GO:0001882	24	nucleoside binding	Function
	GO:0017076	23	purine nucleotide binding	Function
	GO:0000166	20	nucleotide binding	Function
	GO:0032259	17	methylation	Process
	GO:0016787	14	hydrolase activity	Function
	GO:0006730	13	one-carbon metabolic process	Process
	GO:0008168	13	methyltransferase activity	Function
	GO:0016740	13	transferase activity	Function
	GO:0009059	11	macromolecule biosynthetic process	Process
	GO:0044249	11	cellular biosynthetic process	Process
	GO:0016462	10	pyrophosphatase activity	Function
	GO:0016817	10	hydrolase activity, acting on acid anhydrides	Function
	GO:0016818	10	hydrolase activity, acting on acid anhydrides, in phosphorus-containing anhydrides	Function
	GO:0017111	10	nucleoside-triphosphatase activity	Function
	GO:0016741	9	transferase activity, transferring one-carbon groups	Function
	GO:0034645	8	cellular macromolecule biosynthetic process	Process
	GO:0034961	8	cellular biopolymer biosynthetic process	Process
	GO:0043284	8	biopolymer biosynthetic process	Process
	GO:0004386	6	helicase activity	Function
	GO:0005488	6	binding	Function
	GO:0006260	6	DNA replication	Process
	GO:0016987	5	sigma factor activity	Function
	GO:0003678	4	DNA helicase activity	Function
	GO:0003697	3	single-stranded DNA binding	Function
	GO:0043566	2	structure-specific DNA binding	Function
Clostridium_beijerinckii_NCIMB_8052	GO:0016491	18	oxidoreductase activity	Function
Firmicutes	GO:0006810	17	transport	Process
	GO:0015075	17	ion transmembrane transporter activity	Function
	GO:0051179	17	localization	Process
	GO:0051234	17	establishment of localization	Process
	GO:0065007	14	biological regulation	Process
	GO:0008324	12	cation transmembrane transporter activity	Function
	GO:0050794	12	regulation of cellular process	Process
	GO:0005215	9	transporter activity	Function
	GO:0009055	8	electron carrier activity	Function
	GO:0048037	8	cofactor binding	Function
	GO:0050662	8	coenzyme binding	Function
	GO:0050789	8	regulation of biological process	Process
	GO:0005975	7	carbohydrate metabolic process	Process
	GO:0007154	7	cell communication	Process
	GO:0007165	7	signal transduction	Process
	GO:0044248	7	cellular catabolic process	Process
	GO:0016052	5	carbohydrate catabolic process	Process
	GO:0016740	5	transferase activity	Function
	GO:0016773	5	phosphotransferase activity, alcohol group as acceptor	Function
	GO:0022891	5	substrate-specific transmembrane transporter activity	Function
	GO:0022892	5	substrate-specific transporter activity	Function
	GO:0022857	4	transmembrane transporter activity	Function
	GO:0008643	2	carbohydrate transport	Process
	GO:0022804	2	active transmembrane transporter activity	Function
	GO:0043566	2	structure-specific DNA binding	Function
	GO:0009401	1	phosphoenolpyruvate-dependent sugar phosphotransferase system	Process
Clostridium_difficile_630	GO:0003916	2	DNA topoisomerase activity	Function
Firmicutes	GO:0043566	2	structure-specific DNA binding	Function
	GO:0005694	1	chromosome	Component
	GO:0009401	1	phosphoenolpyruvate-dependent sugar phosphotransferase system	Process
Clostridium_kluyveri_DSM_555	GO:0051536	9	iron-sulfur cluster binding	Function
Firmicutes	GO:0051539	9	4 iron, 4 sulfur cluster binding	Function
	GO:0051540	9	metal cluster binding	Function
	GO:0005506	8	iron ion binding	Function
	GO:0043167	8	ion binding	Function
	GO:0043169	8	cation binding	Function
	GO:0046872	8	metal ion binding	Function
	GO:0006807	6	nitrogen compound metabolic process	Process
	GO:0016491	4	oxidoreductase activity	Function
	GO:0055114	4	oxidation reduction	Process
	GO:0051188	3	cofactor biosynthetic process	Process
Cyanothece_PCC_7424	GO:0030076	17	light-harvesting complex	Component
Cyanobacteria	GO:0042716	17	plasma membrane-derived chromatophore	Component
	GO:0044422	17	organelle part	Component
	GO:0044446	17	intracellular organelle part	Component
	GO:0031410	16	cytoplasmic vesicle	Component
	GO:0031982	16	vesicle	Component
	GO:0015979	13	photosynthesis	Process
	GO:0044433	13	cytoplasmic vesicle part	Component
	GO:0043226	9	organelle	Component
	GO:0043229	9	intracellular organelle	Component
	GO:0032991	8	macromolecular complex	Component
	GO:0008168	7	methyltransferase activity	Function
	GO:0009767	6	photosynthetic electron transport chain	Process
	GO:0009772	6	photosynthetic electron transport in photosystem II	Process
	GO:0016741	6	transferase activity, transferring one-carbon groups	Function
	GO:0019684	6	photosynthesis, light reaction	Process
	GO:0030077	6	plasma membrane light-harvesting complex	Component
	GO:0044444	6	cytoplasmic part	Component
	GO:0008757	5	S-adenosylmethionine-dependent methyltransferase activity	Function
	GO:0009008	5	DNA-methyltransferase activity	Function
	GO:0016740	5	transferase activity	Function
	GO:0000746	4	conjugation	Process
	GO:0009291	3	unidirectional conjugation	Process
	GO:0009292	3	genetic transfer	Process
	GO:0022900	3	electron transport chain	Process
Dechloromonas_aromatica_RCB	GO:0009056	3	Catabolism catabolic process	Process
Betaproteobacteria	GO:0006725	2	cellular aromatic compound metabolic process	Process
	GO:0019439	2	aromatic compound catabolic process	Process
	GO:0044248	2	cellular catabolic process	Process
Dehalococcoides_ethenogenes_195	GO:0009058	25	biosynthetic process	Process
Chloroflexi	GO:0044249	23	cellular biosynthetic process	Process
	GO:0046483	16	heterocycle metabolic process	Process
	GO:0051186	15	cofactor metabolic process	Process
	GO:0016740	13	transferase activity	Function
	GO:0006766	9	vitamin metabolic process	Process
	GO:0006767	9	water-soluble vitamin metabolic process	Process
	GO:0051188	8	cofactor biosynthetic process	Process
	GO:0000041	7	transition metal ion transport	Process
	GO:0006753	7	nucleoside phosphate metabolic process	Process
	GO:0006807	7	nitrogen compound metabolic process	Process
	GO:0009117	7	nucleotide metabolic process	Process
	GO:0055086	7	nucleobase, nucleoside and nucleotide metabolic process	Process
	GO:0009235	6	cobalamin metabolic process	Process
	GO:0009236	6	cobalamin biosynthetic process	Process
	GO:0003824	5	catalytic activity	Function
	GO:0006778	5	porphyrin metabolic process	Process
	GO:0006779	5	porphyrin biosynthetic process	Process
	GO:0009066	5	aspartate family amino acid metabolic process	Process
	GO:0009067	5	aspartate family amino acid biosynthetic process	Process
	GO:0009086	5	methionine biosynthetic process	Process
	GO:0015399	5	primary active transmembrane transporter activity	Function
	GO:0015405	5	AP-P-bond-hydrolysis-driven transmembrane transporter activity	Function
	GO:0015674	5	di-, tri-valent inorganic cation transport	Process
	GO:0016820	5	hydrolase activity, acting on acid anhydrides, catalyzing transmembrane movement of substances	Function
	GO:0033013	5	tetrapyrrole metabolic process	Process
	GO:0033014	5	tetrapyrrole biosynthetic process	Process
	GO:0042626	5	ATPase activity, coupled to transmembrane movement of substances	Function
	GO:0043492	5	ATPase activity, coupled to movement of substances	Function
	GO:0009110	4	vitamin biosynthetic process	Process
	GO:0042364	4	water-soluble vitamin biosynthetic process	Process
	GO:0042623	4	ATPase activity, coupled	Function
	GO:0000097	3	sulfur amino acid biosynthetic process	Process
	GO:0006827	3	high-affinity iron ion transport	Process
	GO:0034755	3	iron ion transmembrane transport	Process
	GO:0019748	2	secondary metabolic process	Process
	GO:0006084	1	acetyl-CoA metabolic process	Process
Delftia_acidovorans_SPH-1	GO:0000746	1	conjugation	Process
Betaproteobacteria	GO:0016701	1	oxidoreductase activity, acting on single donors with incorporation of molecular oxygen	Function
	GO:0016702	1	oxidoreductase activity, acting on single donors with incorporation of molecular oxygen, incorporation of two atoms of oxygen	Function
	GO:0051213	1	dioxygenase activity	Function
	GO:0051704	1	multi-organism process	Process
Desulfitobacterium_hafniense_Y51	GO:0051536	3	iron-sulfur cluster binding	Function
Clostridia	GO:0051540	3	metal cluster binding	Function
	GO:0000156	2	two-component response regulator activity	Function
	GO:0000160	2	two-component signal transduction system (phosphorelay)	Process
	GO:0009055	2	electron carrier activity	Function
	GO:0051539	2	4 iron, 4 sulfur cluster binding	Function
Desulfotalea_psychrophila_LSv54	GO:0006935	8	chemotaxis	Process
Deltaproteobacteria	GO:0007610	8	behavior	Process
	GO:0007626	8	locomotory behavior	Process
	GO:0042330	8	taxis	Process
	GO:0009605	6	response to external stimulus	Process
	GO:0004871	5	signal transducer activity	Function
	GO:0007154	5	cell communication	Process
	GO:0007165	5	signal transduction	Process
	GO:0040011	5	locomotion	Process
	GO:0042221	5	response to chemical stimulus	Process
	GO:0060089	5	molecular transducer activity	Function
	GO:0050896	3	response to stimulus	Process
Desulfotomaculum_reducens_MI-1	GO:0044424	9	intracellular part	Component
Firmicutes	GO:0005622	7	intracellular	Component
	GO:0043228	5	non-membrane-bounded organelle	Component
	GO:0043232	5	intracellular non-membrane-bounded organelle	Component
	GO:0044444	5	cytoplasmic part	Component
	GO:0051536	5	iron-sulfur cluster binding	Function
	GO:0051540	5	metal cluster binding	Function
	GO:0005737	3	cytoplasm	Component
	GO:0051188	2	cofactor biosynthetic process	Process
Desulfovibrio_desulfuricans_G20	GO:0009288	3	bacterial-type flagellum	Component
Deltaproteobacteria	GO:0019861	3	flagellum	Component
	GO:0042995	3	cell projection	Component
	GO:0044460	2	flagellum part	Component
	GO:0044461	2	bacterial-type flagellum part	Component
	GO:0044463	2	cell projection part	Component
Dinoroseobacter_shibae_DFL_12	GO:0006812	19	cation transport	Process
Alphaproteobacteria	GO:0015075	18	ion transmembrane transporter activity	Function
	GO:0046914	17	transition metal ion binding	Function
	GO:0006811	16	ion transport	Process
	GO:0043167	11	ion binding	Function
	GO:0043169	11	cation binding	Function
	GO:0046872	11	metal ion binding	Function
	GO:0008324	9	cation transmembrane transporter activity	Function
	GO:0046873	8	metal ion transmembrane transporter activity	Function
	GO:0022891	6	substrate-specific transmembrane transporter activity	Function
	GO:0005507	4	copper ion binding	Function
	GO:0020037	4	heme binding	Function
Ehrlichia_chaffeensis_Arkansas	GO:0032553	11	ribonucleotide binding	Function
Alphaproteobacteria	GO:0032555	11	purine ribonucleotide binding	Function
	GO:0017076	10	purine nucleotide binding	Function
	GO:0044249	9	cellular biosynthetic process	Process
	GO:0009058	6	biosynthetic process	Process
	GO:0009059	6	macromolecule biosynthetic process	Process
	GO:0016772	3	transferase activity, transferring phosphorus-containing groups	Function
	GO:0009279	1	cell outer membrane	Component
Ehrlichia_ruminantium_Gardel	GO:0006082	2	organic acid metabolic process	Process
Alphaproteobacteria	GO:0019752	2	carboxylic acid metabolic process	Process
	GO:0042180	2	cellular ketone metabolic process	Process
	GO:0043436	2	oxoacid metabolic process	Process
	GO:0000166	1	nucleotide binding	Function
Ehrlichia_ruminantium_str._Welgevonden	GO:0006082	1	organic acid metabolic process	Process
Alphaproteobacteria	GO:0019752	1	carboxylic acid metabolic process	Process
	GO:0042180	1	cellular ketone metabolic process	Process
	GO:0043436	1	oxoacid metabolic process	Process
Enterococcus_faecalis_V583	GO:0003916	4	DNA topoisomerase activity	Function
Firmicutes	GO:0016853	4	isomerase activity	Function
	GO:0030312	4	external encapsulating structure	Component
	GO:0005618	3	cell wall	Component
	GO:0006270	2	DNA replication initiation	Process
	GO:0009986	2	cell surface	Component
Frankia_CcI3	GO:0006259	43	DNA metabolic process	Process
Actinobacteria	GO:0043170	43	macromolecule metabolic process	Process
	GO:0043283	39	biopolymer metabolic process	Process
	GO:0006139	31	nucleobase, nucleoside, nucleotide and nucleic acid metabolic process	Process
	GO:0044260	31	cellular macromolecule metabolic process	Process
	GO:0003676	29	nucleic acid binding	Function
	GO:0034960	29	cellular biopolymer metabolic process	Process
	GO:0006310	25	DNA recombination	Process
	GO:0032196	23	transposition	Process
	GO:0003677	22	DNA binding	Function
	GO:0006313	22	transposition, DNA-mediated	Process
	GO:0005488	20	binding	Function
	GO:0004803	18	transposase activity	Function
	GO:0008152	15	metabolic process	Process
	GO:0003824	13	catalytic activity	Function
	GO:0044237	8	cellular metabolic process	Process
	GO:0000150	1	recombinase activity	Function
Frankia_EAN1pec	GO:0016491	18	oxidoreductase activity	Function
Actinobacteria	GO:0055114	15	oxidation reduction	Process
	GO:0030528	12	transcription regulator activity	Function
	GO:0046914	12	transition metal ion binding	Function
	GO:0009055	11	electron carrier activity	Function
	GO:0005506	9	iron ion binding	Function
	GO:0003995	6	acyl-CoA dehydrogenase activity	Function
	GO:0003700	5	transcription factor activity	Function
	GO:0016627	5	oxidoreductase activity, acting on the CH-CH group of donors	Function
	GO:0008152	3	metabolic process	Process
	GO:0008168	3	methyltransferase activity	Function
	GO:0016741	3	transferase activity, transferring one-carbon groups	Function
	GO:0008757	2	S-adenosylmethionine-dependent methyltransferase activity	Function
	GO:0009008	2	DNA-methyltransferase activity	Function
	GO:0020037	2	heme binding	Function
	GO:0004497	1	monooxygenase activity	Function
Geobacter_uraniumreducens_Rf4	GO:0034061	8	DNA polymerase activity	Function
Deltaproteobacteria	GO:0003964	6	RNA-directed DNA polymerase activity	Function
	GO:0016772	5	transferase activity, transferring phosphorus-containing groups	Function
	GO:0016779	5	nucleotidyltransferase activity	Function
	GO:0006278	3	RNA-dependent DNA replication	Process
	GO:0051536	3	iron-sulfur cluster binding	Function
	GO:0051540	3	metal cluster binding	Function
	GO:0003723	2	RNA binding	Function
	GO:0006260	2	DNA replication	Process
	GO:0051539	2	4 iron, 4 sulfur cluster binding	Function
	GO:0009055	1	electron carrier activity	Function
Gluconacetobacter_diazotrophicus_PAl5	GO:0043170	24	macromolecule metabolic process	Process
Alphaproteobacteria	GO:0006259	21	DNA metabolic process	Process
	GO:0043283	21	biopolymer metabolic process	Process
	GO:0044260	15	cellular macromolecule metabolic process	Process
	GO:0003676	14	nucleic acid binding	Function
	GO:0006139	14	nucleobase, nucleoside, nucleotide and nucleic acid metabolic process	Process
	GO:0034960	14	cellular biopolymer metabolic process	Process
	GO:0003677	10	DNA binding	Function
	GO:0005488	10	binding	Function
	GO:0015074	7	DNA integration	Process
	GO:0044237	5	cellular metabolic process	Process
Halobacterium_salinarum_R1	GO:0044446	32	intracellular organelle part	Component
Euryarchaeota	GO:0043227	27	membrane-bounded organelle	Component
	GO:0044422	25	organelle part	Component
	GO:0043226	20	organelle	Component
	GO:0043229	20	intracellular organelle	Component
	GO:0043231	18	intracellular membrane-bounded organelle	Component
	GO:0031090	12	organelle membrane	Component
	GO:0043228	12	non-membrane-bounded organelle	Component
	GO:0043232	12	intracellular non-membrane-bounded organelle	Component
	GO:0044444	12	cytoplasmic part	Component
	GO:0031410	11	cytoplasmic vesicle	Component
	GO:0031982	11	vesicle	Component
	GO:0005634	9	nucleus	Component
	GO:0034621	8	cellular macromolecular complex subunit organization	Process
	GO:0043933	8	macromolecular complex subunit organization	Process
	GO:0044424	8	intracellular part	Component
	GO:0006352	7	transcription initiation	Process
	GO:0010926	7	anatomical structure formation	Process
	GO:0022607	7	cellular component assembly	Process
	GO:0034622	7	cellular macromolecular complex assembly	Process
	GO:0044085	7	cellular component biogenesis	Process
	GO:0065004	7	protein-DNA complex assembly	Process
	GO:0044428	6	nuclear part	Component
	GO:0065003	6	macromolecular complex assembly	Process
	GO:0003743	5	translation initiation factor activity	Function
	GO:0005198	5	structural molecule activity	Function
	GO:0016043	5	cellular component organization	Process
	GO:0005654	4	nucleoplasm	Component
	GO:0005667	4	transcription factor complex	Component
	GO:0006413	4	translational initiation	Process
	GO:0031974	4	membrane-enclosed lumen	Component
	GO:0031981	4	nuclear lumen	Component
	GO:0043233	4	organelle lumen	Component
	GO:0044451	4	nucleoplasm part	Component
	GO:0070013	4	intracellular organelle lumen	Component
	GO:0005773	3	vacuole	Component
	GO:0012505	3	endomembrane system	Component
	GO:0012506	3	vesicle membrane	Component
	GO:0031411	3	gas vesicle	Component
	GO:0031988	3	membrane-bounded vesicle	Component
	GO:0008135	2	translation factor activity, nucleic acid binding	Function
	GO:0045182	2	translation regulator activity	Function
Halobacterium_sp	GO:0044446	43	intracellular organelle part	Component
Euryarchaeota	GO:0043227	32	membrane-bounded organelle	Component
	GO:0044422	31	organelle part	Component
	GO:0043226	26	organelle	Component
	GO:0043229	26	intracellular organelle	Component
	GO:0043231	20	intracellular membrane-bounded organelle	Component
	GO:0044424	19	intracellular part	Component
	GO:0005622	17	intracellular	Component
	GO:0043228	17	non-membrane-bounded organelle	Component
	GO:0043232	17	intracellular non-membrane-bounded organelle	Component
	GO:0044444	17	cytoplasmic part	Component
	GO:0031090	15	organelle membrane	Component
	GO:0031410	12	cytoplasmic vesicle	Component
	GO:0031982	12	vesicle	Component
	GO:0005634	11	nucleus	Component
	GO:0034621	7	cellular macromolecular complex subunit organization	Process
	GO:0043933	7	macromolecular complex subunit organization	Process
	GO:0006352	6	transcription initiation	Process
	GO:0010926	6	anatomical structure formation	Process
	GO:0022607	6	cellular component assembly	Process
	GO:0034622	6	cellular macromolecular complex assembly	Process
	GO:0044085	6	cellular component biogenesis	Process
	GO:0044428	6	nuclear part	Component
	GO:0065004	6	protein-DNA complex assembly	Process
	GO:0005198	5	structural molecule activity	Function
	GO:0005737	5	cytoplasm	Component
	GO:0065003	5	macromolecular complex assembly	Process
	GO:0006413	4	translational initiation	Process
	GO:0016043	4	cellular component organization	Process
	GO:0003743	3	translation initiation factor activity	Function
	GO:0005654	3	nucleoplasm	Component
	GO:0005667	3	transcription factor complex	Component
	GO:0005773	3	vacuole	Component
	GO:0012505	3	endomembrane system	Component
	GO:0012506	3	vesicle membrane	Component
	GO:0031411	3	gas vesicle	Component
	GO:0031974	3	membrane-enclosed lumen	Component
	GO:0031981	3	nuclear lumen	Component
	GO:0031988	3	membrane-bounded vesicle	Component
	GO:0043233	3	organelle lumen	Component
	GO:0044451	3	nucleoplasm part	Component
	GO:0070013	3	intracellular organelle lumen	Component
	GO:0004359	2	glutaminase activity	Function
	GO:0009235	2	cobalamin metabolic process	Process
	GO:0009236	2	cobalamin biosynthetic process	Process
	GO:0042242	2	cobyrinic acid a,c-diamide synthase activity	Function
Halorubrum_lacusprofundi_ATCC_49239	GO:0044446	15	intracellular organelle part	Component
Euryarchaeota	GO:0043227	13	membrane-bounded organelle	Component
	GO:0044422	11	organelle part	Component
	GO:0043231	10	intracellular membrane-bounded organelle	Component
	GO:0043226	9	organelle	Component
	GO:0043229	9	intracellular organelle	Component
	GO:0005634	5	nucleus	Component
	GO:0006352	5	transcription initiation	Process
	GO:0032991	5	macromolecular complex	Component
	GO:0034621	5	cellular macromolecular complex subunit organization	Process
	GO:0034622	5	cellular macromolecular complex assembly	Process
	GO:0043933	5	macromolecular complex subunit organization	Process
	GO:0065004	5	protein-DNA complex assembly	Process
	GO:0010926	4	anatomical structure formation	Process
	GO:0022607	4	cellular component assembly	Process
	GO:0044085	4	cellular component biogenesis	Process
	GO:0065003	4	macromolecular complex assembly	Process
	GO:0044428	3	nuclear part	Component
	GO:0003743	2	translation initiation factor activity	Function
	GO:0005654	2	nucleoplasm	Component
	GO:0005667	2	transcription factor complex	Component
	GO:0006413	2	translational initiation	Process
	GO:0031974	2	membrane-enclosed lumen	Component
	GO:0031981	2	nuclear lumen	Component
	GO:0043233	2	organelle lumen	Component
	GO:0043234	2	protein complex	Component
	GO:0044451	2	nucleoplasm part	Component
	GO:0070013	2	intracellular organelle lumen	Component
Helicobacter_acinonychis_Sheeba	GO:0016740	4	transferase activity	Function
Epsilonproteobacteria	GO:0003824	3	catalytic activity	Function
	GO:0051704	3	multi-organism process	Process
	GO:0004812	1	aminoacyl-tRNA ligase activity	Function
	GO:0005576	1	extracellular region	Component
	GO:0016875	1	ligase activity, forming carbon-oxygen bonds	Function
	GO:0016876	1	ligase activity, forming aminoacyl-tRNA and related compounds	Function
Klebsiella_pneumoniae_MGH_78578	GO:0008940	1	nitrate reductase activity	Function
Gammaproteobacteria	GO:0009325	1	nitrate reductase complex	Component
	GO:0016661	1	oxidoreductase activity, acting on other nitrogenous compounds as donors	Function
Lactobacillus_gasseri_ATCC_33323	GO:0006323	1	DNA packaging	Process
Firmicutes	GO:0043565	1	sequence-specific DNA binding	Function
Lactobacillus_reuteri_DSM_20016	GO:0034061	18	DNA polymerase activity	Function
Firmicutes	GO:0016779	15	nucleotidyltransferase activity	Function
	GO:0006259	13	DNA metabolic process	Process
	GO:0003964	11	RNA-directed DNA polymerase activity	Function
	GO:0016772	11	transferase activity, transferring phosphorus-containing groups	Function
	GO:0006260	10	DNA replication	Process
	GO:0043170	9	macromolecule metabolic process	Process
	GO:0003676	8	nucleic acid binding	Function
	GO:0006278	7	RNA-dependent DNA replication	Process
	GO:0003723	6	RNA binding	Function
	GO:0008152	3	metabolic process	Process
Lactobacillus_reuteri_F275_Kitasato	GO:0034061	14	DNA polymerase activity	Function
Firmicutes	GO:0016779	11	nucleotidyltransferase activity	Function
	GO:0003964	9	RNA-directed DNA polymerase activity	Function
	GO:0016772	8	transferase activity, transferring phosphorus-containing groups	Function
	GO:0006259	7	DNA metabolic process	Process
	GO:0006260	6	DNA replication	Process
	GO:0006278	5	RNA-dependent DNA replication	Process
	GO:0003723	4	RNA binding	Function
	GO:0003676	3	nucleic acid binding	Function
Lactococcus_lactis	GO:0043170	23	macromolecule metabolic process	Process
Firmicutes	GO:0006259	21	DNA metabolic process	Process
	GO:0043283	20	biopolymer metabolic process	Process
	GO:0003676	15	nucleic acid binding	Function
	GO:0006139	14	nucleobase, nucleoside, nucleotide and nucleic acid metabolic process	Process
	GO:0044260	14	cellular macromolecule metabolic process	Process
	GO:0034960	13	cellular biopolymer metabolic process	Process
	GO:0003677	11	DNA binding	Function
	GO:0015074	7	DNA integration	Process
	GO:0044237	7	cellular metabolic process	Process
	GO:0009987	6	cellular process	Process
	GO:0044238	6	primary metabolic process	Process
Lactococcus_lactis_cremoris_SK11	GO:0043170	52	macromolecule metabolic process	Process
Firmicutes	GO:0006259	50	DNA metabolic process	Process
	GO:0043283	49	biopolymer metabolic process	Process
	GO:0006139	40	nucleobase, nucleoside, nucleotide and nucleic acid metabolic process	Process
	GO:0044260	39	cellular macromolecule metabolic process	Process
	GO:0034960	38	cellular biopolymer metabolic process	Process
	GO:0003676	33	nucleic acid binding	Function
	GO:0003677	28	DNA binding	Function
	GO:0005488	25	binding	Function
	GO:0006310	21	DNA recombination	Process
	GO:0044238	19	primary metabolic process	Process
	GO:0032196	18	transposition	Process
	GO:0006313	17	transposition, DNA-mediated	Process
	GO:0044237	16	cellular metabolic process	Process
	GO:0009987	15	cellular process	Process
	GO:0015074	12	DNA integration	Process
	GO:0004803	11	transposase activity	Function
Magnetococcus_MC-1	GO:0043170	15	macromolecule metabolic process	Process
Other Bacteria	GO:0043283	14	biopolymer metabolic process	Process
	GO:0065007	13	biological regulation	Process
	GO:0006305	12	DNA alkylation	Process
	GO:0006306	12	DNA methylation	Process
	GO:0040029	12	regulation of gene expression, epigenetic	Process
	GO:0043414	12	macromolecule methylation	Process
	GO:0060255	12	regulation of macromolecule metabolic process	Process
	GO:0006304	11	DNA modification	Process
	GO:0032259	11	methylation	Process
	GO:0042995	11	cell projection	Component
	GO:0050789	11	regulation of biological process	Process
	GO:0019861	10	flagellum	Component
	GO:0003676	9	nucleic acid binding	Function
	GO:0010468	9	regulation of gene expression	Process
	GO:0019222	9	regulation of metabolic process	Process
	GO:0009288	8	bacterial-type flagellum	Component
	GO:0019538	8	protein metabolic process	Process
	GO:0043412	8	macromolecule modification	Process
	GO:0004386	7	helicase activity	Function
	GO:0006928	7	cellular component movement	Process
	GO:0051674	7	localization of cell	Process
	GO:0040011	6	locomotion	Process
	GO:0044460	6	flagellum part	Component
	GO:0044461	6	bacterial-type flagellum part	Component
	GO:0044463	6	cell projection part	Component
	GO:0001539	4	ciliary or flagellar motility	Process
	GO:0006508	4	proteolysis	Process
	GO:0019012	4	Virus virion	Component
	GO:0019028	4	viral capsid	Component
	GO:0030163	4	protein catabolic process	Process
	GO:0044423	4	virion part	Component
	GO:0048870	4	cell motility	Process
	GO:0005198	3	structural molecule activity	Function
	GO:0008170	2	N-methyltransferase activity	Function
Magnetospirillum_magneticum_AMB-1	GO:0006935	8	chemotaxis	Process
Alphaproteobacteria	GO:0007610	8	behavior	Process
	GO:0007626	8	locomotory behavior	Process
	GO:0042330	8	taxis	Process
	GO:0009605	6	response to external stimulus	Process
	GO:0040011	5	locomotion	Process
	GO:0042221	3	response to chemical stimulus	Process
	GO:0003774	2	motor activity	Function
	GO:0005509	1	calcium ion binding	Function
Marinobacter_aquaeolei_VT8	GO:0001883	19	purine nucleoside binding	Function
Gammaproteobacteria	GO:0030554	19	adenyl nucleotide binding	Function
	GO:0006810	15	transport	Process
	GO:0051179	15	localization	Process
	GO:0051234	15	establishment of localization	Process
	GO:0032553	13	ribonucleotide binding	Function
	GO:0032555	13	purine ribonucleotide binding	Function
	GO:0001882	11	nucleoside binding	Function
	GO:0005524	11	ATP binding	Function
	GO:0015075	11	ion transmembrane transporter activity	Function
	GO:0032559	11	adenyl ribonucleotide binding	Function
	GO:0000166	9	nucleotide binding	Function
	GO:0006811	9	ion transport	Process
	GO:0016462	9	pyrophosphatase activity	Function
	GO:0016817	9	hydrolase activity, acting on acid anhydrides	Function
	GO:0016818	9	hydrolase activity, acting on acid anhydrides, in phosphorus-containing anhydrides	Function
	GO:0017111	9	nucleoside-triphosphatase activity	Function
	GO:0016787	7	hydrolase activity	Function
	GO:0017076	6	purine nucleotide binding	Function
	GO:0022891	5	substrate-specific transmembrane transporter activity	Function
	GO:0022892	5	substrate-specific transporter activity	Function
	GO:0022857	4	transmembrane transporter activity	Function
	GO:0010035	3	response to inorganic substance	Process
	GO:0010038	3	response to metal ion	Process
	GO:0046689	3	response to mercury ion	Process
	GO:0050787	3	detoxification of mercury ion	Process
	GO:0006820	1	anion transport	Process
Mesorhizobium_loti	GO:0051186	6	cofactor metabolic process	Process
Alphaproteobacteria	GO:0051536	5	iron-sulfur cluster binding	Function
	GO:0051540	5	metal cluster binding	Function
	GO:0006766	4	vitamin metabolic process	Process
	GO:0006767	4	water-soluble vitamin metabolic process	Process
	GO:0009058	4	biosynthetic process	Process
	GO:0005886	2	plasma membrane	Component
	GO:0009110	2	vitamin biosynthetic process	Process
	GO:0042364	2	water-soluble vitamin biosynthetic process	Process
Methanosarcina_acetivorans	GO:0044249	12	cellular biosynthetic process	Process
Euryarchaeota	GO:0009058	9	biosynthetic process	Process
	GO:0015980	9	energy derivation by oxidation of organic compounds	Process
	GO:0016740	9	transferase activity	Function
	GO:0043167	9	ion binding	Function
	GO:0043169	9	cation binding	Function
	GO:0045333	9	cellular respiration	Process
	GO:0046872	9	metal ion binding	Function
	GO:0008168	7	methyltransferase activity	Function
	GO:0009061	7	anaerobic respiration	Process
	GO:0006730	6	one-carbon metabolic process	Process
	GO:0016741	6	transferase activity, transferring one-carbon groups	Function
	GO:0006091	5	generation of precursor metabolites and energy	Process
	GO:0009086	4	methionine biosynthetic process	Process
	GO:0000097	3	sulfur amino acid biosynthetic process	Process
	GO:0006827	3	high-affinity iron ion transport	Process
	GO:0009066	3	aspartate family amino acid metabolic process	Process
	GO:0009067	3	aspartate family amino acid biosynthetic process	Process
	GO:0015674	3	di-, tri-valent inorganic cation transport	Process
	GO:0034755	3	iron ion transmembrane transport	Process
	GO:0004519	2	endonuclease activity	Function
	GO:0031419	2	cobalamin binding	Function
	GO:0005509	1	calcium ion binding	Function
Methanosarcina_barkeri_fusaro	GO:0015980	28	energy derivation by oxidation of organic compounds	Process
Euryarchaeota	GO:0045333	28	cellular respiration	Process
	GO:0046914	27	transition metal ion binding	Function
	GO:0044249	25	cellular biosynthetic process	Process
	GO:0009058	22	biosynthetic process	Process
	GO:0006812	20	cation transport	Process
	GO:0043167	20	ion binding	Function
	GO:0043169	20	cation binding	Function
	GO:0046872	20	metal ion binding	Function
	GO:0009061	18	anaerobic respiration	Process
	GO:0016740	17	transferase activity	Function
	GO:0051536	17	iron-sulfur cluster binding	Function
	GO:0051540	17	metal cluster binding	Function
	GO:0006811	16	ion transport	Process
	GO:0006091	14	generation of precursor metabolites and energy	Process
	GO:0015075	13	ion transmembrane transporter activity	Function
	GO:0051186	12	cofactor metabolic process	Process
	GO:0008168	10	methyltransferase activity	Function
	GO:0015674	10	di-, tri-valent inorganic cation transport	Process
	GO:0046483	10	heterocycle metabolic process	Process
	GO:0016741	9	transferase activity, transferring one-carbon groups	Function
	GO:0006730	7	one-carbon metabolic process	Process
	GO:0009086	7	methionine biosynthetic process	Process
	GO:0000041	6	transition metal ion transport	Process
	GO:0003824	6	catalytic activity	Function
	GO:0022891	6	substrate-specific transmembrane transporter activity	Function
	GO:0009066	5	aspartate family amino acid metabolic process	Process
	GO:0009067	5	aspartate family amino acid biosynthetic process	Process
	GO:0009235	5	cobalamin metabolic process	Process
	GO:0009236	5	cobalamin biosynthetic process	Process
	GO:0000097	4	sulfur amino acid biosynthetic process	Process
	GO:0006827	4	high-affinity iron ion transport	Process
	GO:0034755	4	iron ion transmembrane transport	Process
	GO:0004359	3	glutaminase activity	Function
	GO:0006413	3	translational initiation	Process
	GO:0006778	3	porphyrin metabolic process	Process
	GO:0006779	3	porphyrin biosynthetic process	Process
	GO:0031419	3	cobalamin binding	Function
	GO:0033013	3	tetrapyrrole metabolic process	Process
	GO:0033014	3	tetrapyrrole biosynthetic process	Process
	GO:0042242	3	cobyrinic acid a,c-diamide synthase activity	Function
	GO:0016903	1	oxidoreductase activity, acting on the aldehyde or oxo group of donors	Function
Methanosarcina_mazei	GO:0016740	12	transferase activity	Function
Euryarchaeota	GO:0044249	12	cellular biosynthetic process	Process
	GO:0015980	11	energy derivation by oxidation of organic compounds	Process
	GO:0045333	11	cellular respiration	Process
	GO:0008168	9	methyltransferase activity	Function
	GO:0009058	9	biosynthetic process	Process
	GO:0016741	8	transferase activity, transferring one-carbon groups	Function
	GO:0046914	8	transition metal ion binding	Function
	GO:0006091	6	generation of precursor metabolites and energy	Process
	GO:0006730	6	one-carbon metabolic process	Process
	GO:0009061	6	anaerobic respiration	Process
	GO:0003824	5	catalytic activity	Function
	GO:0009086	5	methionine biosynthetic process	Process
	GO:0006084	2	acetyl-CoA metabolic process	Process
	GO:0006413	2	translational initiation	Process
	GO:0031419	2	cobalamin binding	Function
Methylibium_petroleiphilum_PM1	GO:0051186	5	cofactor metabolic process	Process
Betaproteobacteria	GO:0006766	4	vitamin metabolic process	Process
	GO:0006767	4	water-soluble vitamin metabolic process	Process
	GO:0046483	4	heterocycle metabolic process	Process
	GO:0009235	3	cobalamin metabolic process	Process
	GO:0009236	3	cobalamin biosynthetic process	Process
	GO:0006778	2	porphyrin metabolic process	Process
	GO:0006779	2	porphyrin biosynthetic process	Process
	GO:0009110	2	vitamin biosynthetic process	Process
	GO:0033013	2	tetrapyrrole metabolic process	Process
	GO:0033014	2	tetrapyrrole biosynthetic process	Process
	GO:0042364	2	water-soluble vitamin biosynthetic process	Process
	GO:0051188	2	cofactor biosynthetic process	Process
Methylobacillus_flagellatus_KT	GO:0006807	27	nitrogen compound metabolic process	Process
Betaproteobacteria	GO:0009058	19	biosynthetic process	Process
	GO:0044249	18	cellular biosynthetic process	Process
	GO:0009056	16	Catabolism catabolic process	Process
	GO:0034641	16	cellular nitrogen compound metabolic process	Process
	GO:0009057	14	macromolecule catabolic process	Process
	GO:0005515	13	protein binding	Function
	GO:0009308	13	amine metabolic process	Process
	GO:0019538	10	protein metabolic process	Process
	GO:0046483	10	heterocycle metabolic process	Process
	GO:0006519	9	cellular amino acid and derivative metabolic process	Process
	GO:0006520	9	cellular amino acid metabolic process	Process
	GO:0044265	9	cellular macromolecule catabolic process	Process
	GO:0044267	9	cellular protein metabolic process	Process
	GO:0005975	8	carbohydrate metabolic process	Process
	GO:0006753	8	nucleoside phosphate metabolic process	Process
	GO:0009117	8	nucleotide metabolic process	Process
	GO:0016301	8	kinase activity	Function
	GO:0055086	8	nucleobase, nucleoside and nucleotide metabolic process	Process
	GO:0005622	7	intracellular	Component
	GO:0006082	7	organic acid metabolic process	Process
	GO:0019752	7	carboxylic acid metabolic process	Process
	GO:0042180	7	cellular ketone metabolic process	Process
	GO:0043436	7	oxoacid metabolic process	Process
	GO:0006766	6	vitamin metabolic process	Process
	GO:0006767	6	water-soluble vitamin metabolic process	Process
	GO:0000160	4	two-component signal transduction system (phosphorelay)	Process
	GO:0003723	4	RNA binding	Function
	GO:0009165	4	nucleotide biosynthetic process	Process
	GO:0009066	3	aspartate family amino acid metabolic process	Process
	GO:0009067	3	aspartate family amino acid biosynthetic process	Process
	GO:0019748	2	secondary metabolic process	Process
Methylobacterium_4_46	GO:0060255	40	regulation of macromolecule metabolic process	Process
Alphaproteobacteria	GO:0065007	35	biological regulation	Process
	GO:0050789	34	regulation of biological process	Process
	GO:0009889	30	regulation of biosynthetic process	Process
	GO:0010556	30	regulation of macromolecule biosynthetic process	Process
	GO:0019219	30	regulation of nucleobase, nucleoside, nucleotide and nucleic acid metabolic process	Process
	GO:0019222	30	regulation of metabolic process	Process
	GO:0031323	30	regulation of cellular metabolic process	Process
	GO:0031326	30	regulation of cellular biosynthetic process	Process
	GO:0050794	30	regulation of cellular process	Process
	GO:0080090	30	regulation of primary metabolic process	Process
	GO:0010468	29	regulation of gene expression	Process
	GO:0006350	28	transcription	Process
	GO:0045449	28	regulation of transcription	Process
	GO:0044249	25	cellular biosynthetic process	Process
	GO:0010467	23	gene expression	Process
	GO:0009059	18	macromolecule biosynthetic process	Process
	GO:0034645	16	cellular macromolecule biosynthetic process	Process
	GO:0034961	16	cellular biopolymer biosynthetic process	Process
	GO:0043284	16	biopolymer biosynthetic process	Process
	GO:0000156	13	two-component response regulator activity	Function
	GO:0009058	13	biosynthetic process	Process
	GO:0043167	10	ion binding	Function
	GO:0043169	10	cation binding	Function
	GO:0046872	10	metal ion binding	Function
	GO:0046914	9	transition metal ion binding	Function
	GO:0008270	4	zinc ion binding	Function
Methylobacterium_chloromethanicum_CM4	GO:0065007	23	biological regulation	Process
Alphaproteobacteria	GO:0050794	20	regulation of cellular process	Process
	GO:0007154	19	cell communication	Process
	GO:0007165	19	signal transduction	Process
	GO:0004871	18	signal transducer activity	Function
	GO:0044249	18	cellular biosynthetic process	Process
	GO:0060089	18	molecular transducer activity	Function
	GO:0050789	17	regulation of biological process	Process
	GO:0009058	15	biosynthetic process	Process
	GO:0006935	12	chemotaxis	Process
	GO:0007610	12	behavior	Process
	GO:0007626	12	locomotory behavior	Process
	GO:0042330	12	taxis	Process
	GO:0009605	11	response to external stimulus	Process
	GO:0046483	11	heterocycle metabolic process	Process
	GO:0051186	11	cofactor metabolic process	Process
	GO:0000156	10	two-component response regulator activity	Function
	GO:0016301	10	kinase activity	Function
	GO:0000160	9	two-component signal transduction system (phosphorelay)	Process
	GO:0006766	9	vitamin metabolic process	Process
	GO:0006767	9	water-soluble vitamin metabolic process	Process
	GO:0016740	9	transferase activity	Function
	GO:0040011	9	locomotion	Process
	GO:0042221	8	response to chemical stimulus	Process
	GO:0050896	8	response to stimulus	Process
	GO:0004672	5	protein kinase activity	Function
	GO:0009235	5	cobalamin metabolic process	Process
	GO:0009236	5	cobalamin biosynthetic process	Process
	GO:0016020	5	membrane	Component
	GO:0016773	5	phosphotransferase activity, alcohol group as acceptor	Function
	GO:0051188	5	cofactor biosynthetic process	Process
	GO:0006778	4	porphyrin metabolic process	Process
	GO:0006779	4	porphyrin biosynthetic process	Process
	GO:0009110	4	vitamin biosynthetic process	Process
	GO:0033013	4	tetrapyrrole metabolic process	Process
	GO:0033014	4	tetrapyrrole biosynthetic process	Process
	GO:0042364	4	water-soluble vitamin biosynthetic process	Process
	GO:0000155	3	two-component sensor activity	Function
	GO:0004673	3	protein histidine kinase activity	Function
	GO:0016775	3	phosphotransferase activity, nitrogenous group as acceptor	Function
	GO:0018106	3	peptidyl-histidine phosphorylation	Process
	GO:0018193	3	peptidyl-amino acid modification	Process
	GO:0018202	3	peptidyl-histidine modification	Process
Methylobacterium_extorquens_PA1	GO:0065007	43	biological regulation	Process
Alphaproteobacteria	GO:0060255	40	regulation of macromolecule metabolic process	Process
	GO:0050789	39	regulation of biological process	Process
	GO:0050794	35	regulation of cellular process	Process
	GO:0019222	31	regulation of metabolic process	Process
	GO:0010468	29	regulation of gene expression	Process
	GO:0009889	27	regulation of biosynthetic process	Process
	GO:0010556	27	regulation of macromolecule biosynthetic process	Process
	GO:0019219	27	regulation of nucleobase, nucleoside, nucleotide and nucleic acid metabolic process	Process
	GO:0031323	27	regulation of cellular metabolic process	Process
	GO:0031326	27	regulation of cellular biosynthetic process	Process
	GO:0080090	27	regulation of primary metabolic process	Process
	GO:0006350	25	transcription	Process
	GO:0045449	25	regulation of transcription	Process
	GO:0010467	23	gene expression	Process
	GO:0044249	20	cellular biosynthetic process	Process
	GO:0007154	18	cell communication	Process
	GO:0009059	18	macromolecule biosynthetic process	Process
	GO:0000156	17	two-component response regulator activity	Function
	GO:0007165	17	signal transduction	Process
	GO:0034645	16	cellular macromolecule biosynthetic process	Process
	GO:0034961	16	cellular biopolymer biosynthetic process	Process
	GO:0043284	16	biopolymer biosynthetic process	Process
	GO:0004871	15	signal transducer activity	Function
	GO:0060089	15	molecular transducer activity	Function
	GO:0009058	13	biosynthetic process	Process
	GO:0006935	9	chemotaxis	Process
	GO:0007610	9	behavior	Process
	GO:0007626	9	locomotory behavior	Process
	GO:0042330	9	taxis	Process
	GO:0009605	8	response to external stimulus	Process
	GO:0040011	8	locomotion	Process
	GO:0006629	7	lipid metabolic process	Process
	GO:0000271	6	polysaccharide biosynthetic process	Process
	GO:0008610	6	lipid biosynthetic process	Process
	GO:0016051	6	carbohydrate biosynthetic process	Process
	GO:0044255	6	cellular lipid metabolic process	Process
	GO:0016854	4	racemase and epimerase activity	Function
	GO:0016857	4	racemase and epimerase activity, acting on carbohydrates and derivatives	Function
	GO:0050896	4	response to stimulus	Process
	GO:0033692	3	cellular polysaccharide biosynthetic process	Process
	GO:0034637	3	cellular carbohydrate biosynthetic process	Process
	GO:0044264	3	cellular polysaccharide metabolic process	Process
Methylobacterium_nodulans_ORS_2060	GO:0060255	52	regulation of macromolecule metabolic process	Process
Alphaproteobacteria	GO:0031323	45	regulation of cellular metabolic process	Process
	GO:0009889	42	regulation of biosynthetic process	Process
	GO:0010556	42	regulation of macromolecule biosynthetic process	Process
	GO:0019219	42	regulation of nucleobase, nucleoside, nucleotide and nucleic acid metabolic process	Process
	GO:0031326	42	regulation of cellular biosynthetic process	Process
	GO:0080090	42	regulation of primary metabolic process	Process
	GO:0006350	40	transcription	Process
	GO:0045449	40	regulation of transcription	Process
	GO:0065007	40	biological regulation	Process
	GO:0010468	39	regulation of gene expression	Process
	GO:0050789	38	regulation of biological process	Process
	GO:0019222	37	regulation of metabolic process	Process
	GO:0050794	34	regulation of cellular process	Process
	GO:0030528	29	transcription regulator activity	Function
	GO:0010467	28	gene expression	Process
	GO:0044249	25	cellular biosynthetic process	Process
	GO:0009059	23	macromolecule biosynthetic process	Process
	GO:0006351	22	transcription, DNA-dependent	Process
	GO:0006355	22	regulation of transcription, DNA-dependent	Process
	GO:0032774	22	RNA biosynthetic process	Process
	GO:0051252	22	regulation of RNA metabolic process	Process
	GO:0034645	21	cellular macromolecule biosynthetic process	Process
	GO:0034961	21	cellular biopolymer biosynthetic process	Process
	GO:0043284	21	biopolymer biosynthetic process	Process
	GO:0016070	19	RNA metabolic process	Process
	GO:0009058	14	biosynthetic process	Process
	GO:0043167	13	ion binding	Function
	GO:0043169	13	cation binding	Function
	GO:0046872	13	metal ion binding	Function
	GO:0046914	13	transition metal ion binding	Function
	GO:0003700	8	transcription factor activity	Function
	GO:0008270	6	zinc ion binding	Function
	GO:0006281	3	DNA repair	Process
	GO:0006974	3	response to DNA damage stimulus	Process
	GO:0034984	3	cellular response to DNA damage stimulus	Process
Methylobacterium_radiotolerans_JCM_2831	GO:0065007	59	biological regulation	Process
Alphaproteobacteria	GO:0060255	56	regulation of macromolecule metabolic process	Process
	GO:0050789	49	regulation of biological process	Process
	GO:0050794	49	regulation of cellular process	Process
	GO:0031323	43	regulation of cellular metabolic process	Process
	GO:0009889	41	regulation of biosynthetic process	Process
	GO:0010556	41	regulation of macromolecule biosynthetic process	Process
	GO:0019219	41	regulation of nucleobase, nucleoside, nucleotide and nucleic acid metabolic process	Process
	GO:0031326	41	regulation of cellular biosynthetic process	Process
	GO:0080090	41	regulation of primary metabolic process	Process
	GO:0019222	40	regulation of metabolic process	Process
	GO:0006350	39	transcription	Process
	GO:0010468	39	regulation of gene expression	Process
	GO:0045449	39	regulation of transcription	Process
	GO:0046914	28	transition metal ion binding	Function
	GO:0007154	27	cell communication	Process
	GO:0007165	27	signal transduction	Process
	GO:0030528	27	transcription regulator activity	Function
	GO:0004871	26	signal transducer activity	Function
	GO:0043167	26	ion binding	Function
	GO:0043169	26	cation binding	Function
	GO:0046872	26	metal ion binding	Function
	GO:0060089	26	molecular transducer activity	Function
	GO:0010467	23	gene expression	Process
	GO:0000156	22	two-component response regulator activity	Function
	GO:0050896	19	response to stimulus	Process
	GO:0006351	17	transcription, DNA-dependent	Process
	GO:0006355	17	regulation of transcription, DNA-dependent	Process
	GO:0032774	17	RNA biosynthetic process	Process
	GO:0044249	17	cellular biosynthetic process	Process
	GO:0051252	17	regulation of RNA metabolic process	Process
	GO:0000160	15	two-component signal transduction system (phosphorelay)	Process
	GO:0005506	15	iron ion binding	Function
	GO:0016070	15	RNA metabolic process	Process
	GO:0006935	13	chemotaxis	Process
	GO:0007610	13	behavior	Process
	GO:0007626	13	locomotory behavior	Process
	GO:0009605	13	response to external stimulus	Process
	GO:0042330	13	taxis	Process
	GO:0040011	11	locomotion	Process
	GO:0042221	11	response to chemical stimulus	Process
	GO:0016020	10	membrane	Component
	GO:0009055	9	electron carrier activity	Function
	GO:0016301	9	kinase activity	Function
	GO:0006793	8	phosphorus metabolic process	Process
	GO:0006796	8	phosphate metabolic process	Process
	GO:0016310	8	phosphorylation	Process
	GO:0046873	7	metal ion transmembrane transporter activity	Function
	GO:0004672	6	protein kinase activity	Function
	GO:0006950	6	response to stress	Process
	GO:0043687	5	post-translational protein modification	Process
	GO:0000155	4	two-component sensor activity	Function
	GO:0004673	4	protein histidine kinase activity	Function
	GO:0016775	4	phosphotransferase activity, nitrogenous group as acceptor	Function
	GO:0018106	4	peptidyl-histidine phosphorylation	Process
	GO:0018193	4	peptidyl-amino acid modification	Process
	GO:0018202	4	peptidyl-histidine modification	Process
	GO:0020037	4	heme binding	Function
	GO:0006468	3	protein amino acid phosphorylation	Process
Microcystis_aeruginosa_NIES_843	GO:0043170	62	macromolecule metabolic process	Process
Cyanobacteria	GO:0043283	58	biopolymer metabolic process	Process
	GO:0006259	57	DNA metabolic process	Process
	GO:0006139	48	nucleobase, nucleoside, nucleotide and nucleic acid metabolic process	Process
	GO:0044260	48	cellular macromolecule metabolic process	Process
	GO:0034960	46	cellular biopolymer metabolic process	Process
	GO:0044446	43	intracellular organelle part	Component
	GO:0003676	41	nucleic acid binding	Function
	GO:0044422	35	organelle part	Component
	GO:0003677	34	DNA binding	Function
	GO:0006310	34	DNA recombination	Process
	GO:0005488	31	binding	Function
	GO:0032196	31	transposition	Process
	GO:0043227	31	membrane-bounded organelle	Component
	GO:0006313	29	transposition, DNA-mediated	Process
	GO:0043226	24	organelle	Component
	GO:0043229	24	intracellular organelle	Component
	GO:0004803	23	transposase activity	Function
	GO:0044238	22	primary metabolic process	Process
	GO:0003824	19	catalytic activity	Function
	GO:0031090	19	organelle membrane	Component
	GO:0031410	19	cytoplasmic vesicle	Component
	GO:0031982	19	vesicle	Component
	GO:0008152	17	metabolic process	Process
	GO:0043231	13	intracellular membrane-bounded organelle	Component
	GO:0044424	13	intracellular part	Component
	GO:0030076	12	light-harvesting complex	Component
	GO:0042716	12	plasma membrane-derived chromatophore	Component
	GO:0044444	12	cytoplasmic part	Component
	GO:0005622	11	intracellular	Component
	GO:0009987	11	cellular process	Process
	GO:0044433	9	cytoplasmic vesicle part	Component
	GO:0005634	6	nucleus	Component
	GO:0007154	6	cell communication	Process
	GO:0016788	6	hydrolase activity, acting on ester bonds	Function
	GO:0022900	5	electron transport chain	Process
	GO:0009579	4	thylakoid	Component
	GO:0009767	4	photosynthetic electron transport chain	Process
	GO:0009772	4	photosynthetic electron transport in photosystem II	Process
	GO:0030077	4	plasma membrane light-harvesting complex	Component
	GO:0044436	4	thylakoid part	Component
	GO:0005509	1	calcium ion binding	Function
	GO:0006629	1	lipid metabolic process	Process
Mycobacterium_KMS	GO:0008152	19	metabolic process	Process
Actinobacteria	GO:0016701	13	oxidoreductase activity, acting on single donors with incorporation of molecular oxygen	Function
	GO:0006725	9	cellular aromatic compound metabolic process	Process
	GO:0009056	9	Catabolism catabolic process	Process
	GO:0004519	8	endonuclease activity	Function
	GO:0016491	7	oxidoreductase activity	Function
	GO:0009055	6	electron carrier activity	Function
	GO:0043169	4	cation binding	Function
	GO:0055114	4	oxidation reduction	Process
	GO:0005506	3	iron ion binding	Function
	GO:0004518	2	nuclease activity	Function
	GO:0016705	2	oxidoreductase activity, acting on paired donors, with incorporation or reduction of molecular oxygen	Function
	GO:0019439	2	aromatic compound catabolic process	Process
	GO:0043167	2	ion binding	Function
	GO:0046872	2	metal ion binding	Function
	GO:0046914	2	transition metal ion binding	Function
	GO:0016702	1	oxidoreductase activity, acting on single donors with incorporation of molecular oxygen, incorporation of two atoms of oxygen	Function
	GO:0044248	1	cellular catabolic process	Process
	GO:0051213	1	dioxygenase activity	Function
Mycobacterium_avium_104	GO:0003995	15	acyl-CoA dehydrogenase activity	Function
Actinobacteria	GO:0016627	15	oxidoreductase activity, acting on the CH-CH group of donors	Function
	GO:0055114	13	oxidation reduction	Process
	GO:0009055	10	electron carrier activity	Function
	GO:0016491	10	oxidoreductase activity	Function
	GO:0008152	8	metabolic process	Process
	GO:0050662	8	coenzyme binding	Function
	GO:0048037	4	cofactor binding	Function
	GO:0003824	2	catalytic activity	Function
Mycobacterium_bovis_BCG_Pasteur_1173P2	GO:0004518	34	nuclease activity	Function
Actinobacteria	GO:0003824	21	catalytic activity	Function
	GO:0004519	20	endonuclease activity	Function
	GO:0005694	9	chromosome	Component
	GO:0016853	8	isomerase activity	Function
	GO:0016788	5	hydrolase activity, acting on ester bonds	Function
Mycobacterium_bovis_BCG_Tokyo_172	GO:0043234	13	protein complex	Component
Actinobacteria	GO:0046914	13	transition metal ion binding	Function
	GO:0032991	7	macromolecular complex	Component
Mycobacterium_gilvum_PYR-GCK	GO:0019219	29	regulation of nucleobase, nucleoside, nucleotide and nucleic acid metabolic process	Process
Actinobacteria	GO:0042278	26	purine nucleoside metabolic process	Process
	GO:0009117	25	nucleotide metabolic process	Process
	GO:0010556	24	regulation of macromolecule biosynthetic process	Process
	GO:0009145	23	purine nucleoside triphosphate biosynthetic process	Process
	GO:0010468	21	regulation of gene expression	Process
	GO:0031326	20	regulation of cellular biosynthetic process	Process
	GO:0006812	19	cation transport	Process
	GO:0009056	19	Catabolism catabolic process	Process
	GO:0009206	19	purine ribonucleoside triphosphate biosynthetic process	Process
	GO:0015002	19	heme-copper terminal oxidase activity	Function
	GO:0015662	19	ATPase activity, coupled to transmembrane movement of ions, phosphorylative mechanism	Function
	GO:0016491	19	oxidoreductase activity	Function
	GO:0016705	19	oxidoreductase activity, acting on paired donors, with incorporation or reduction of molecular oxygen	Function
	GO:0019439	19	aromatic compound catabolic process	Process
	GO:0022890	19	inorganic cation transmembrane transporter activity	Function
	GO:0042623	19	ATPase activity, coupled	Function
	GO:0005506	17	iron ion binding	Function
	GO:0005507	17	copper ion binding	Function
	GO:0006754	17	ATP biosynthetic process	Process
	GO:0006811	17	ion transport	Process
	GO:0016820	16	hydrolase activity, acting on acid anhydrides, catalyzing transmembrane movement of substances	Function
	GO:0043167	16	ion binding	Function
	GO:0046128	16	purine ribonucleoside metabolic process	Process
	GO:0016676	15	oxidoreductase activity, acting on heme group of donors, oxygen as acceptor	Function
	GO:0050794	14	regulation of cellular process	Process
	GO:0051213	14	dioxygenase activity	Function
	GO:0055114	14	oxidation reduction	Process
	GO:0004129	13	cytochrome-c oxidase activity	Function
	GO:0004222	13	metalloendopeptidase activity	Function
	GO:0006164	13	purine nucleotide biosynthetic process	Process
	GO:0006350	13	transcription	Process
	GO:0006725	13	cellular aromatic compound metabolic process	Process
	GO:0006753	13	nucleoside phosphate metabolic process	Process
	GO:0008324	13	cation transmembrane transporter activity	Function
	GO:0015075	13	ion transmembrane transporter activity	Function
	GO:0016701	13	oxidoreductase activity, acting on single donors with incorporation of molecular oxygen	Function
	GO:0016702	13	oxidoreductase activity, acting on single donors with incorporation of molecular oxygen, incorporation of two atoms of oxygen	Function
	GO:0031323	13	regulation of cellular metabolic process	Process
	GO:0080090	13	regulation of primary metabolic process	Process
	GO:0046034	12	ATP metabolic process	Process
	GO:0060255	11	regulation of macromolecule metabolic process	Process
	GO:0006163	9	purine nucleotide metabolic process	Process
	GO:0045449	9	regulation of transcription	Process
	GO:0055086	9	nucleobase, nucleoside and nucleotide metabolic process	Process
	GO:0009141	8	nucleoside triphosphate metabolic process	Process
	GO:0009142	8	nucleoside triphosphate biosynthetic process	Process
	GO:0009205	8	purine ribonucleoside triphosphate metabolic process	Process
	GO:0009260	8	ribonucleotide biosynthetic process	Process
	GO:0009889	8	regulation of biosynthetic process	Process
	GO:0015405	8	AP-P-bond-hydrolysis-driven transmembrane transporter activity	Function
	GO:0016675	8	oxidoreductase activity, acting on heme group of donors	Function
	GO:0030528	8	transcription regulator activity	Function
	GO:0009165	7	nucleotide biosynthetic process	Process
	GO:0009199	7	ribonucleoside triphosphate metabolic process	Process
	GO:0009259	7	ribonucleotide metabolic process	Process
	GO:0015399	7	primary active transmembrane transporter activity	Function
	GO:0030001	7	metal ion transport	Process
	GO:0050789	7	regulation of biological process	Process
	GO:0009144	6	purine nucleoside triphosphate metabolic process	Process
	GO:0046872	6	metal ion binding	Function
	GO:0046873	6	metal ion transmembrane transporter activity	Function
	GO:0065007	6	biological regulation	Process
	GO:0015078	5	hydrogen ion transmembrane transporter activity	Function
	GO:0043169	5	cation binding	Function
	GO:0009116	4	nucleoside metabolic process	Process
	GO:0009119	4	ribonucleoside metabolic process	Process
	GO:0009150	4	purine ribonucleotide metabolic process	Process
	GO:0009152	4	purine ribonucleotide biosynthetic process	Process
	GO:0009201	3	ribonucleoside triphosphate biosynthetic process	Process
	GO:0042625	3	ATPase activity, coupled to transmembrane movement of ions	Function
	GO:0046914	3	transition metal ion binding	Function
	GO:0042626	2	ATPase activity, coupled to transmembrane movement of substances	Function
	GO:0043492	2	ATPase activity, coupled to movement of substances	Function
Mycobacterium_tuberculosis_H37Ra	GO:0006310	2	DNA recombination	Process
Actinobacteria	GO:0032196	2	transposition	Process
	GO:0016788	1	hydrolase activity, acting on ester bonds	Function
Mycobacterium_tuberculosis_H37Rv	GO:0006310	2	DNA recombination	Process
Actinobacteria	GO:0016788	2	hydrolase activity, acting on ester bonds	Function
	GO:0032196	2	transposition	Process
	GO:0004519	1	endonuclease activity	Function
Mycoplasma_gallisepticum	GO:0004812	2	aminoacyl-tRNA ligase activity	Function
Firmicutes	GO:0006418	2	tRNA aminoacylation for protein translation	Process
	GO:0016875	2	ligase activity, forming carbon-oxygen bonds	Function
	GO:0016876	2	ligase activity, forming aminoacyl-tRNA and related compounds	Function
	GO:0043038	2	amino acid activation	Process
	GO:0043039	2	tRNA aminoacylation	Process
Mycoplasma_hyopneumoniae_232	GO:0001883	10	purine nucleoside binding	Function
Firmicutes	GO:0030554	10	adenyl nucleotide binding	Function
	GO:0032553	7	ribonucleotide binding	Function
	GO:0032555	7	purine ribonucleotide binding	Function
	GO:0001882	6	nucleoside binding	Function
	GO:0005524	6	ATP binding	Function
	GO:0032559	6	adenyl ribonucleotide binding	Function
	GO:0016462	5	pyrophosphatase activity	Function
	GO:0016787	5	hydrolase activity	Function
	GO:0016817	5	hydrolase activity, acting on acid anhydrides	Function
	GO:0016818	5	hydrolase activity, acting on acid anhydrides, in phosphorus-containing anhydrides	Function
	GO:0017111	5	nucleoside-triphosphatase activity	Function
	GO:0016887	4	ATP-PYROPHOSPHATASE-RXN ATPase activity	Function
	GO:0050896	4	response to stimulus	Process
	GO:0005886	3	plasma membrane	Component
	GO:0042221	3	response to chemical stimulus	Process
Mycoplasma_hyopneumoniae_7448	GO:0042221	3	response to chemical stimulus	Process
Firmicutes	GO:0050896	3	response to stimulus	Process
	GO:0005886	2	plasma membrane	Component
	GO:0016887	2	ATP-PYROPHOSPHATASE-RXN ATPase activity	Function
Mycoplasma_mycoides	GO:0016021	3	integral to membrane	Component
Firmicutes	GO:0031224	3	intrinsic to membrane	Component
	GO:0044425	3	membrane part	Component
	GO:0016020	2	membrane	Component
Mycoplasma_penetrans	GO:0043170	11	macromolecule metabolic process	Process
Firmicutes	GO:0043283	10	biopolymer metabolic process	Process
	GO:0006259	7	DNA metabolic process	Process
	GO:0044260	7	cellular macromolecule metabolic process	Process
	GO:0034960	6	cellular biopolymer metabolic process	Process
	GO:0005488	4	binding	Function
	GO:0015074	3	DNA integration	Process
Mycoplasma_pneumoniae	GO:0006304	3	DNA modification	Process
Firmicutes	GO:0009007	2	site-specific DNA-methyltransferase (adenine-specific) activity	Function
	GO:0009008	2	DNA-methyltransferase activity	Function
	GO:0043412	2	macromolecule modification	Process
	GO:0005886	1	plasma membrane	Component
	GO:0016020	1	membrane	Component
Natronomonas_pharaonis	GO:0060255	48	regulation of macromolecule metabolic process	Process
Euryarchaeota	GO:0065007	40	biological regulation	Process
	GO:0031323	39	regulation of cellular metabolic process	Process
	GO:0050789	37	regulation of biological process	Process
	GO:0009889	36	regulation of biosynthetic process	Process
	GO:0010556	36	regulation of macromolecule biosynthetic process	Process
	GO:0019219	36	regulation of nucleobase, nucleoside, nucleotide and nucleic acid metabolic process	Process
	GO:0031326	36	regulation of cellular biosynthetic process	Process
	GO:0080090	36	regulation of primary metabolic process	Process
	GO:0019222	35	regulation of metabolic process	Process
	GO:0006350	34	transcription	Process
	GO:0045449	34	regulation of transcription	Process
	GO:0010468	33	regulation of gene expression	Process
	GO:0050794	32	regulation of cellular process	Process
	GO:0010467	27	gene expression	Process
	GO:0009059	25	macromolecule biosynthetic process	Process
	GO:0030528	24	transcription regulator activity	Function
	GO:0034645	23	cellular macromolecule biosynthetic process	Process
	GO:0034961	23	cellular biopolymer biosynthetic process	Process
	GO:0043284	23	biopolymer biosynthetic process	Process
	GO:0044249	23	cellular biosynthetic process	Process
	GO:0044446	23	intracellular organelle part	Component
	GO:0006351	20	transcription, DNA-dependent	Process
	GO:0006355	20	regulation of transcription, DNA-dependent	Process
	GO:0032774	20	RNA biosynthetic process	Process
	GO:0051252	20	regulation of RNA metabolic process	Process
	GO:0009058	17	biosynthetic process	Process
	GO:0016070	17	RNA metabolic process	Process
	GO:0043227	17	membrane-bounded organelle	Component
	GO:0044422	16	organelle part	Component
	GO:0034621	13	cellular macromolecular complex subunit organization	Process
	GO:0043226	13	organelle	Component
	GO:0043229	13	intracellular organelle	Component
	GO:0043231	13	intracellular membrane-bounded organelle	Component
	GO:0043933	13	macromolecular complex subunit organization	Process
	GO:0006352	10	transcription initiation	Process
	GO:0034622	10	cellular macromolecular complex assembly	Process
	GO:0065004	10	protein-DNA complex assembly	Process
	GO:0044267	9	cellular protein metabolic process	Process
	GO:0065003	9	macromolecular complex assembly	Process
	GO:0005634	8	nucleus	Component
	GO:0010926	8	anatomical structure formation	Process
	GO:0022607	8	cellular component assembly	Process
	GO:0044085	8	cellular component biogenesis	Process
	GO:0044428	6	nuclear part	Component
	GO:0003743	5	translation initiation factor activity	Function
	GO:0005198	5	structural molecule activity	Function
	GO:0006413	5	translational initiation	Process
	GO:0008270	5	zinc ion binding	Function
	GO:0016043	5	cellular component organization	Process
	GO:0005654	4	nucleoplasm	Component
	GO:0005667	4	transcription factor complex	Component
	GO:0031974	4	membrane-enclosed lumen	Component
	GO:0031981	4	nuclear lumen	Component
	GO:0032991	4	macromolecular complex	Component
	GO:0043233	4	organelle lumen	Component
	GO:0044451	4	nucleoplasm part	Component
	GO:0070013	4	intracellular organelle lumen	Component
	GO:0005515	2	protein binding	Function
	GO:0008135	2	translation factor activity, nucleic acid binding	Function
	GO:0045182	2	translation regulator activity	Function
Neisseria_gonorrhoeae_FA_1090	GO:0009279	7	cell outer membrane	Component
Betaproteobacteria	GO:0030313	5	cell envelope	Component
	GO:0044462	5	external encapsulating structure part	Component
	GO:0007155	4	cell adhesion	Process
	GO:0019867	4	outer membrane	Component
	GO:0022610	4	biological adhesion	Process
	GO:0005515	3	protein binding	Function
Neisseria_gonorrhoeae_NCCP11945	GO:0009279	8	cell outer membrane	Component
Betaproteobacteria	GO:0030313	8	cell envelope	Component
	GO:0044462	8	external encapsulating structure part	Component
	GO:0007155	6	cell adhesion	Process
	GO:0022610	6	biological adhesion	Process
	GO:0019867	5	outer membrane	Component
	GO:0030312	5	external encapsulating structure	Component
	GO:0031975	5	envelope	Component
	GO:0009289	3	pilus	Component
	GO:0042995	3	cell projection	Component
Neisseria_meningitidis_053442	GO:0007155	4	cell adhesion	Process
Betaproteobacteria	GO:0022610	4	biological adhesion	Process
	GO:0030313	4	cell envelope	Component
	GO:0044462	4	external encapsulating structure part	Component
	GO:0009279	3	cell outer membrane	Component
	GO:0009289	2	pilus	Component
	GO:0042995	2	cell projection	Component
Neisseria_meningitidis_FAM18	GO:0003916	7	DNA topoisomerase activity	Function
Betaproteobacteria	GO:0016051	6	carbohydrate biosynthetic process	Process
	GO:0016853	6	isomerase activity	Function
	GO:0000271	5	polysaccharide biosynthetic process	Process
	GO:0006261	5	DNA-dependent DNA replication	Process
	GO:0006270	5	DNA replication initiation	Process
	GO:0008653	3	lipopolysaccharide metabolic process	Process
	GO:0009103	3	lipopolysaccharide biosynthetic process	Process
	GO:0033692	3	cellular polysaccharide biosynthetic process	Process
	GO:0034637	3	cellular carbohydrate biosynthetic process	Process
	GO:0044264	3	cellular polysaccharide metabolic process	Process
	GO:0003743	2	translation initiation factor activity	Function
	GO:0008135	2	translation factor activity, nucleic acid binding	Function
	GO:0045182	2	translation regulator activity	Function
Neisseria_meningitidis_MC58	GO:0006082	5	organic acid metabolic process	Process
Betaproteobacteria	GO:0009058	5	biosynthetic process	Process
	GO:0019752	5	carboxylic acid metabolic process	Process
	GO:0042180	5	cellular ketone metabolic process	Process
	GO:0043436	5	oxoacid metabolic process	Process
	GO:0044249	5	cellular biosynthetic process	Process
	GO:0034641	3	cellular nitrogen compound metabolic process	Process
	GO:0007155	2	cell adhesion	Process
	GO:0016874	2	ligase activity	Function
	GO:0022610	2	biological adhesion	Process
	GO:0000097	1	sulfur amino acid biosynthetic process	Process
	GO:0009289	1	pilus	Component
	GO:0042995	1	cell projection	Component
	GO:0050662	1	coenzyme binding	Function
Neisseria_meningitidis_Z2491	GO:0016051	13	carbohydrate biosynthetic process	Process
Betaproteobacteria	GO:0000271	10	polysaccharide biosynthetic process	Process
	GO:0005975	10	carbohydrate metabolic process	Process
	GO:0005976	6	polysaccharide metabolic process	Process
	GO:0033692	6	cellular polysaccharide biosynthetic process	Process
	GO:0034637	6	cellular carbohydrate biosynthetic process	Process
	GO:0044262	6	cellular carbohydrate metabolic process	Process
	GO:0044264	6	cellular polysaccharide metabolic process	Process
	GO:0008653	5	lipopolysaccharide metabolic process	Process
	GO:0009103	5	lipopolysaccharide biosynthetic process	Process
	GO:0016853	5	isomerase activity	Function
	GO:0016854	4	racemase and epimerase activity	Function
	GO:0016857	4	racemase and epimerase activity, acting on carbohydrates and derivatives	Function
	GO:0006629	3	lipid metabolic process	Process
	GO:0008610	3	lipid biosynthetic process	Process
	GO:0044255	3	cellular lipid metabolic process	Process
	GO:0050662	2	coenzyme binding	Function
Nitrobacter_hamburgensis_X14	GO:0043167	10	ion binding	Function
Alphaproteobacteria	GO:0043169	10	cation binding	Function
	GO:0046872	10	metal ion binding	Function
	GO:0046914	8	transition metal ion binding	Function
	GO:0042126	6	nitrate metabolic process	Process
	GO:0005507	5	copper ion binding	Function
	GO:0008940	5	nitrate reductase activity	Function
	GO:0009325	5	nitrate reductase complex	Component
	GO:0016661	4	oxidoreductase activity, acting on other nitrogenous compounds as donors	Function
	GO:0004129	3	cytochrome-c oxidase activity	Function
	GO:0015002	3	heme-copper terminal oxidase activity	Function
	GO:0016675	3	oxidoreductase activity, acting on heme group of donors	Function
	GO:0016676	3	oxidoreductase activity, acting on heme group of donors, oxygen as acceptor	Function
	GO:0020037	3	heme binding	Function
Nitrobacter_winogradskyi_Nb-255	GO:0034061	10	DNA polymerase activity	Function
Alphaproteobacteria	GO:0003964	7	RNA-directed DNA polymerase activity	Function
	GO:0006259	7	DNA metabolic process	Process
	GO:0016772	7	transferase activity, transferring phosphorus-containing groups	Function
	GO:0016779	7	nucleotidyltransferase activity	Function
	GO:0003677	4	DNA binding	Function
	GO:0004129	4	cytochrome-c oxidase activity	Function
	GO:0005507	4	copper ion binding	Function
	GO:0015002	4	heme-copper terminal oxidase activity	Function
	GO:0016675	4	oxidoreductase activity, acting on heme group of donors	Function
	GO:0016676	4	oxidoreductase activity, acting on heme group of donors, oxygen as acceptor	Function
	GO:0015078	3	hydrogen ion transmembrane transporter activity	Function
	GO:0016740	3	transferase activity	Function
	GO:0015074	2	DNA integration	Process
	GO:0022890	2	inorganic cation transmembrane transporter activity	Function
	GO:0009325	1	nitrate reductase complex	Component
Nitrosomonas_eutropha_C71	GO:0043170	24	macromolecule metabolic process	Process
Betaproteobacteria	GO:0006259	21	DNA metabolic process	Process
	GO:0043283	21	biopolymer metabolic process	Process
	GO:0003676	15	nucleic acid binding	Function
	GO:0044260	15	cellular macromolecule metabolic process	Process
	GO:0006139	14	nucleobase, nucleoside, nucleotide and nucleic acid metabolic process	Process
	GO:0034960	13	cellular biopolymer metabolic process	Process
	GO:0003677	11	DNA binding	Function
	GO:0006812	9	cation transport	Process
	GO:0015074	7	DNA integration	Process
	GO:0044237	7	cellular metabolic process	Process
	GO:0009987	6	cellular process	Process
	GO:0044238	6	primary metabolic process	Process
	GO:0015674	5	di-, tri-valent inorganic cation transport	Process
	GO:0046873	5	metal ion transmembrane transporter activity	Function
	GO:0000041	4	transition metal ion transport	Process
	GO:0010035	4	response to inorganic substance	Process
	GO:0010038	4	response to metal ion	Process
	GO:0046689	4	response to mercury ion	Process
	GO:0050787	4	detoxification of mercury ion	Process
	GO:0050896	4	response to stimulus	Process
	GO:0030001	3	metal ion transport	Process
	GO:0042221	2	response to chemical stimulus	Process
Nitrosospira_multiformis_ATCC_25196	GO:0004129	2	cytochrome-c oxidase activity	Function
Betaproteobacteria	GO:0005507	2	copper ion binding	Function
	GO:0015002	2	heme-copper terminal oxidase activity	Function
	GO:0016675	2	oxidoreductase activity, acting on heme group of donors	Function
	GO:0016676	2	oxidoreductase activity, acting on heme group of donors, oxygen as acceptor	Function
	GO:0015078	1	hydrogen ion transmembrane transporter activity	Function
Nostoc_punctiforme_PCC_73102	GO:0015979	11	photosynthesis	Process
Cyanobacteria	GO:0030076	9	light-harvesting complex	Component
	GO:0042716	9	plasma membrane-derived chromatophore	Component
	GO:0031410	8	cytoplasmic vesicle	Component
	GO:0031982	8	vesicle	Component
	GO:0032991	8	macromolecular complex	Component
	GO:0044433	7	cytoplasmic vesicle part	Component
	GO:0019684	5	photosynthesis, light reaction	Process
	GO:0043234	4	protein complex	Component
	GO:0009767	3	photosynthetic electron transport chain	Process
	GO:0009772	3	photosynthetic electron transport in photosystem II	Process
	GO:0030077	3	plasma membrane light-harvesting complex	Component
Onion_yellows_phytoplasma	GO:0032553	38	ribonucleotide binding	Function
Firmicutes	GO:0032555	38	purine ribonucleotide binding	Function
	GO:0001883	37	purine nucleoside binding	Function
	GO:0030554	37	adenyl nucleotide binding	Function
	GO:0005524	31	ATP binding	Function
	GO:0032559	31	adenyl ribonucleotide binding	Function
	GO:0017076	28	purine nucleotide binding	Function
	GO:0001882	27	nucleoside binding	Function
	GO:0000166	21	nucleotide binding	Function
	GO:0044249	19	cellular biosynthetic process	Process
	GO:0009059	17	macromolecule biosynthetic process	Process
	GO:0032259	17	methylation	Process
	GO:0016787	15	hydrolase activity	Function
	GO:0005488	13	binding	Function
	GO:0006305	12	DNA alkylation	Process
	GO:0006306	12	DNA methylation	Process
	GO:0016462	12	pyrophosphatase activity	Function
	GO:0016817	12	hydrolase activity, acting on acid anhydrides	Function
	GO:0016818	12	hydrolase activity, acting on acid anhydrides, in phosphorus-containing anhydrides	Function
	GO:0017111	12	nucleoside-triphosphatase activity	Function
	GO:0034645	12	cellular macromolecule biosynthetic process	Process
	GO:0034961	12	cellular biopolymer biosynthetic process	Process
	GO:0040029	12	regulation of gene expression, epigenetic	Process
	GO:0043284	12	biopolymer biosynthetic process	Process
	GO:0043414	12	macromolecule methylation	Process
	GO:0006304	11	DNA modification	Process
	GO:0009058	11	biosynthetic process	Process
	GO:0016987	11	sigma factor activity	Function
	GO:0034621	10	cellular macromolecular complex subunit organization	Process
	GO:0043933	10	macromolecular complex subunit organization	Process
	GO:0006352	9	transcription initiation	Process
	GO:0034622	9	cellular macromolecular complex assembly	Process
	GO:0065004	9	protein-DNA complex assembly	Process
	GO:0004386	8	helicase activity	Function
	GO:0009007	8	site-specific DNA-methyltransferase (adenine-specific) activity	Function
	GO:0006139	7	nucleobase, nucleoside, nucleotide and nucleic acid metabolic process	Process
	GO:0009008	7	DNA-methyltransferase activity	Function
	GO:0003678	6	DNA helicase activity	Function
	GO:0008757	6	S-adenosylmethionine-dependent methyltransferase activity	Function
	GO:0065003	6	macromolecular complex assembly	Process
	GO:0006260	5	DNA replication	Process
	GO:0016788	4	hydrolase activity, acting on ester bonds	Function
	GO:0004518	2	nuclease activity	Function
Orientia_tsutsugamushi_Boryong	GO:0001883	38	purine nucleoside binding	Function
Alphaproteobacteria	GO:0030554	38	adenyl nucleotide binding	Function
	GO:0032553	34	ribonucleotide binding	Function
	GO:0032555	34	purine ribonucleotide binding	Function
	GO:0005524	31	ATP binding	Function
	GO:0032559	31	adenyl ribonucleotide binding	Function
	GO:0065007	31	biological regulation	Process
	GO:0032259	30	methylation	Process
	GO:0001882	26	nucleoside binding	Function
	GO:0050789	25	regulation of biological process	Process
	GO:0050794	23	regulation of cellular process	Process
	GO:0006304	22	DNA modification	Process
	GO:0000166	21	nucleotide binding	Function
	GO:0006305	21	DNA alkylation	Process
	GO:0006306	21	DNA methylation	Process
	GO:0016740	21	transferase activity	Function
	GO:0040029	21	regulation of gene expression, epigenetic	Process
	GO:0043414	21	macromolecule methylation	Process
	GO:0060255	21	regulation of macromolecule metabolic process	Process
	GO:0017076	19	purine nucleotide binding	Function
	GO:0008168	18	methyltransferase activity	Function
	GO:0006730	17	one-carbon metabolic process	Process
	GO:0007154	17	cell communication	Process
	GO:0007165	16	signal transduction	Process
	GO:0010468	16	regulation of gene expression	Process
	GO:0019222	16	regulation of metabolic process	Process
	GO:0043170	16	macromolecule metabolic process	Process
	GO:0019538	15	protein metabolic process	Process
	GO:0043283	15	biopolymer metabolic process	Process
	GO:0004871	14	signal transducer activity	Function
	GO:0016787	14	hydrolase activity	Function
	GO:0060089	14	molecular transducer activity	Function
	GO:0016301	13	kinase activity	Function
	GO:0009008	11	DNA-methyltransferase activity	Function
	GO:0016741	11	transferase activity, transferring one-carbon groups	Function
	GO:0043412	10	macromolecule modification	Process
	GO:0044260	10	cellular macromolecule metabolic process	Process
	GO:0003824	9	catalytic activity	Function
	GO:0004672	9	protein kinase activity	Function
	GO:0006793	9	phosphorus metabolic process	Process
	GO:0006796	9	phosphate metabolic process	Process
	GO:0008757	9	S-adenosylmethionine-dependent methyltransferase activity	Function
	GO:0010467	9	gene expression	Process
	GO:0016310	9	phosphorylation	Process
	GO:0009007	8	site-specific DNA-methyltransferase (adenine-specific) activity	Function
	GO:0016772	8	transferase activity, transferring phosphorus-containing groups	Function
	GO:0016773	8	phosphotransferase activity, alcohol group as acceptor	Function
	GO:0043687	8	post-translational protein modification	Process
	GO:0044267	8	cellular protein metabolic process	Process
	GO:0034960	6	cellular biopolymer metabolic process	Process
	GO:0000155	5	two-component sensor activity	Function
	GO:0004673	5	protein histidine kinase activity	Function
	GO:0006468	5	protein amino acid phosphorylation	Process
	GO:0016775	5	phosphotransferase activity, nitrogenous group as acceptor	Function
	GO:0018106	5	peptidyl-histidine phosphorylation	Process
	GO:0018193	5	peptidyl-amino acid modification	Process
	GO:0018202	5	peptidyl-histidine modification	Process
	GO:0006464	4	protein modification process	Process
Orientia_tsutsugamushi_Ikeda	GO:0032259	38	methylation	Process
Alphaproteobacteria	GO:0006305	31	DNA alkylation	Process
	GO:0006306	31	DNA methylation	Process
	GO:0040029	31	regulation of gene expression, epigenetic	Process
	GO:0043414	31	macromolecule methylation	Process
	GO:0006304	30	DNA modification	Process
	GO:0016740	30	transferase activity	Function
	GO:0001883	29	purine nucleoside binding	Function
	GO:0030554	29	adenyl nucleotide binding	Function
	GO:0032553	29	ribonucleotide binding	Function
	GO:0032555	29	purine ribonucleotide binding	Function
	GO:0043170	28	macromolecule metabolic process	Process
	GO:0043283	25	biopolymer metabolic process	Process
	GO:0005524	24	ATP binding	Function
	GO:0032559	24	adenyl ribonucleotide binding	Function
	GO:0008168	23	methyltransferase activity	Function
	GO:0065007	23	biological regulation	Process
	GO:0001882	21	nucleoside binding	Function
	GO:0006730	20	one-carbon metabolic process	Process
	GO:0016772	20	transferase activity, transferring phosphorus-containing groups	Function
	GO:0017076	20	purine nucleotide binding	Function
	GO:0000166	19	nucleotide binding	Function
	GO:0007154	19	cell communication	Process
	GO:0050794	19	regulation of cellular process	Process
	GO:0044260	18	cellular macromolecule metabolic process	Process
	GO:0005488	17	binding	Function
	GO:0009008	17	DNA-methyltransferase activity	Function
	GO:0019538	17	protein metabolic process	Process
	GO:0034061	17	DNA polymerase activity	Function
	GO:0050789	17	regulation of biological process	Process
	GO:0007165	16	signal transduction	Process
	GO:0009059	16	macromolecule biosynthetic process	Process
	GO:0003824	15	catalytic activity	Function
	GO:0008757	15	S-adenosylmethionine-dependent methyltransferase activity	Function
	GO:0016741	15	transferase activity, transferring one-carbon groups	Function
	GO:0004871	14	signal transducer activity	Function
	GO:0016301	14	kinase activity	Function
	GO:0034645	14	cellular macromolecule biosynthetic process	Process
	GO:0034961	14	cellular biopolymer biosynthetic process	Process
	GO:0043284	14	biopolymer biosynthetic process	Process
	GO:0060089	14	molecular transducer activity	Function
	GO:0003964	13	RNA-directed DNA polymerase activity	Function
	GO:0004386	13	helicase activity	Function
	GO:0009007	13	site-specific DNA-methyltransferase (adenine-specific) activity	Function
	GO:0034960	13	cellular biopolymer metabolic process	Process
	GO:0043412	13	macromolecule modification	Process
	GO:0051704	13	multi-organism process	Process
	GO:0006260	12	DNA replication	Process
	GO:0016779	11	nucleotidyltransferase activity	Function
	GO:0044267	10	cellular protein metabolic process	Process
	GO:0000746	9	conjugation	Process
	GO:0004672	9	protein kinase activity	Function
[truncated: 1,082 more rows]
