# Supplementary material for: Gene duplications in prokaryotes can be associated with environmental adaptation
Source: BMC Genomics. 2010 Oct 20;11:588. doi: 10.1186/1471-2164-11-588 (PMC3091735; doi:10.1186/1471-2164-11-588)
Supplement: Additional file 4 — Clusters with a high internal similarity and a large phylogenetic distance. Table S3 shows the clusters from BicAT that have a high internal similarity (computed by G-SESAME) and a large phylogenetic distance (computed by the Kr-algorithm). Also included are COG classifications for these clusters. [file 1471-2164-11-588-S4.XLS]

## Sheet: Ark1
Table S3 This table shows the bicluster from BicAT that have a GO smiliarity >0.7 (computed by G-SESAME) and a phylogenetic distance >0.1(computed by Kr-algorithm).
Also shown is the COG-classification of these clusters.
Cluster ID	Cluster ID	Most frequent COG-category-category	Percent of this category	ParDist		Ontology	Genome	Project ID	Taxonomy ID	Super Kingdom	Group	Genome Size	GC Content	Number of Chromosomes	Number of Plasmids	Gram Stain	Shape	Arrangment	Endospores	Motility	Salinity	Oxygen Req.	Habitat	Temp. range	Optimal temp.	Pathogenic in	Disease	List of GenBank accessions (comma separated)	List of RefSeq accessions (comma separated)
2 8	GO:0005975	M	25.85	6M,3D,19G,7V_2C,1E,2D,5G,13M,2R,2V_2E,1K,5-,1O,1P,8S,5R,1U_1C,13M_1C,13R_2M,5-,4U,2G_2M,4-,4U_2U,2M,4-,2G	carbohydrate metabolic process	Process	Bacteroides_thetaiotaomicron_VPI-5482	399	226186	Bacteria	Bacteroidetes/Chlorobi	6.33	42.9	1	1	-	Rod	Singles				Anaerobic	Host-associated	Mesophilic	-	Mammal	Opportunistic peritoneal Diseases	AE015928,AY171301	NC_004663,NC_004703
	GO:0005976	M	26.415	6M,3D,2G,7V_11M,2D,2G,2V_2E,1K,5-,1O,1P,8S,5R,1U_11M_13R_5-,4U_4-,4U_2U,4-	polysaccharide metabolic process	Process	Bacteroides_vulgatus_ATCC_8482	13378	435590	Bacteria	Bacteroidetes/Chlorobi	5.2	42.2	1		+	Rod	Singles				Anaerobic	Host-associated	Mesophilic	-	Mammal	Opportunistic peritoneal Diseases	CP000139	NC_009614
							Candidatus_Methanosphaerula_palustris_E1_9c
							Neisseria_meningitidis_Z2491	252	122587	Bacteria	Betaproteobacteria	2.2	51.8	1		-	Coccus	Pairs				Aerobic	Host-associated	Mesophilic	35-37	Human	Meningitis and septicemia	AL157959	NC_003116
							Sodalis_glossinidius_morsitans	16309	343509	Bacteria	Gammaproteobacteria	4.29	54.5	1	3	-	Rod		No	No	Non-halophilic	Microaerophilic	Host-associated	Mesophilic	25	No	None	AP008232,AP008233,AP008234,AP008235	NC_007712,NC_007713,NC_007714,NC_007715
							Streptococcus_pyogenes_MGAS315	311	198466	Bacteria	Firmicutes	1.9	38.6	1		+	Coccus	Chains	No	No	Non-halophilic	Facultative	Host-associated	Mesophilic	30-35	Human	Wide range of infections	AE014074	NC_004070
							Streptococcus_pyogenes_MGAS8232	286	186103	Bacteria	Firmicutes	1.9	38.5	1		+	Coccus	Chains	No	No	Non-halophilic	Facultative	Host-associated	Mesophilic	30-35	Human	Wide range of infections	AE009949	NC_003485
							Streptococcus_pyogenes_SSI-1	301	193567	Bacteria	Firmicutes	1.9	38.6	1		+	Coccus	Chains	No	No	Non-halophilic	Facultative	Host-associated	Mesophilic	30-35	Human	Wide range of infections	BA000034	NC_004606
1002		M	26.087	GoSim=0.712	GenomeDist=0.2051955
Cluster ID	Cluster ID	Most frequent COG-category	Percent of this category	ParDist		Ontology	Genome	Project ID	Taxonomy ID	Super Kingdom	Group	Genome Size	GC Content	Number of Chromosomes	Number of Plasmids	Gram Stain	Shape	Arrangment	Endospores	Motility	Salinity	Oxygen Req.	Habitat	Temp. range	Optimal temp.	Pathogenic in	Disease	List of GenBank accessions (comma separated)	List of RefSeq accessions (comma separated)
4 4	GO:0003964	L	88.991	1K,48L_4-,28L_9L_12L,7V	RNA-directed DNA polymerase activity	Function	Nitrobacter_winogradskyi_Nb-255	13474	323098	Bacteria	Alphaproteobacteria	3.4	62	1		-	Rod			Yes		Facultative	Terrestrial	Mesophilic	-	No		CP000115	NC_007406
	GO:0016740	L	54.468	2C,1K,1R,48L,2O_5R,4-,46T,46L_6E,2G,2H,1-,9L,2T_1G,1H,1-,4M,25L,8S,8R,3T,7V	transferase activity	Function	Orientia_tsutsugamushi_Ikeda	18983	334380	Bacteria	Alphaproteobacteria	2	30.5	1		-	Rod				Non-halophilic		Host-associated	Mesophilic	-	Human	Scrub typhus	AP008981	NC_010793
	GO:0016772	L	56.545	1K,48L_5R,4-,46T,28L_1H,1-,9L,2G,2T_1-,23L,8S,2R,3T,7V	transferase activity, transferring phosphorus-containing Groups	Function	Thermoanaerobacter_X514	16394	399726	Bacteria	Firmicutes	2.5	34.5	1		+	Rod					Anaerobic		Thermophilic	60	No		CP000923	NC_010320
	GO:0034061	L	88.991	1K,48L_4-,28L_9L_12L,7V	DNA polymerase activity	Function	Trichodesmium_erythraeum_IMS101	318	203124	Bacteria	Cyanobacteria	7.8	34.1	1			Filament	Filaments, Aggregates		Yes		Aerobic	Aquatic		-	No		CP000393	NC_008312
1005		L	66.77	GoSim=0.729166666667	GenomeDist=0.120307833333
Cluster ID	Cluster ID	Most frequent COG-category	Percent of this category	ParDist		Ontology	Genome	Project ID	Taxonomy ID	Super Kingdom	Group	Genome Size	GC Content	Number of Chromosomes	Number of Plasmids	Gram Stain	Shape	Arrangment	Endospores	Motility	Salinity	Oxygen Req.	Habitat	Temp. range	Optimal temp.	Pathogenic in	Disease	List of GenBank accessions (comma separated)	List of RefSeq accessions (comma separated)
2 8	GO:0005622	C	15.789	39J,2L,1O_2M,7C,2E,6G,13H,6K,2J,1-_13C,2E,1G,4K,4J,2L,9P,1S,2R,4V_10C,2E,7K,5J,2-,11L,5P,3R,1V_10M,23C,14E,2D,2G,6H,15K,8J,3-,2L,4O,8Q,15P,8S,6R,4U,6T,4V_15C,2E,1G,9K,4J,2-,2L,4P,5R,2V_4C,3E,18K,23-,4O,2R,4T_1P,1J,1R,13-,27L	intracellular	Component	Bartonella_bacilliformis_KC583	16249	360095	Bacteria	Alphaproteobacteria	1.4	38.2	1		-	Rod		No	Yes		Aerobic	Host-associated	Mesophilic	28	Human	Carrion's Disease, Oroya fever	CP000524	NC_008783
	GO:0044424	C	17.225	37J,1O_7C,2E,6G,13H,4K,2J,1-_13C,2E,1G,4K,4J,2L,9P,1S,2R,4V_10C,2E,6K,5J,2-,1L,5P,1R,1V_10M,23C,14E,2D,2G,6H,13K,8J,3-,2L,4O,8Q,15P,8S,4R,4U,6T,4V_15C,2E,1G,8K,4J,1-,2L,4P,1R,2V_4C,3E,18K,21-,4O,2R,4T_1P,1J,1R,13-,22L	intracellular part	Component	Desulfotomaculum_reducens_MI-1	13424	349161	Bacteria	Firmicutes	3.6	42.3	1		+	Rod		Yes	Yes	Moderate halophilic	Anaerobic	Aquatic	Mesophilic	37	No		CP000612	NC_009253
							Escherichia_coli_55989	33413	585055	Bacteria	Gammaproteobacteria	5.2	50.7	1		-	Rod		No	Yes		Facultative	Multiple	Mesophilic	-	Human	Gastroenteritis	CU928145	NC_011748
							Escherichia_coli_E24377A	13960	331111	Bacteria	Gammaproteobacteria	5.27	50.6	1	6	-	Rod	Singles, Pairs		Yes		Facultative	Host-associated	Mesophilic	37	Human	Diarrhea	CP000795,CP000800,CP000796,CP000797,CP000798,CP000799,CP000801	NC_009786,NC_009801,NC_009787,NC_009788,NC_009789,NC_009790,NC_009791
							Escherichia_coli_K_12_substr__DH10B	20079	316385	Bacteria	Gammaproteobacteria	4.7	50.8	1		-	Rod	Singles, Pairs		Yes		Facultative	Host-associated	Mesophilic	37	No		CP000948	NC_010473
							Escherichia_coli_S88	33375	585035	Bacteria	Gammaproteobacteria	5	50.7	1		-	Rod		No	Yes		Facultative	Multiple	Mesophilic	-	Human	Gastroenteritis, opportunistic infections	CU928161	NC_011742
							Halobacterium_sp	217	64091	Archaea	Euryarchaeota	2.57	65.9	1	2	-	Rod	Singles	No	Yes	Extreme halophilic	Facultative	Specialized	Mesophilic	42	No		AE004437,AE004438,AF016485	NC_002607,NC_002608,NC_001869
							Microcystis_aeruginosa_NIES_843	27835	449447	Bacteria	Cyanobacteria	5.8	42.3	1			Coccus	Singles		No		Aerobic	Aquatic	Mesophilic	-	Animal, Human	Cyanobacterial hepatotoxicosis, gastroenteritis, skin irritation	AP009552	NC_010296
1015		C	16.476	GoSim=0.866	GenomeDist=0.16861325
Cluster ID	Cluster ID	Most frequent COG-category	Percent of this category	ParDist		Ontology	Genome	Project ID	Taxonomy ID	Super Kingdom	Group	Genome Size	GC Content	Number of Chromosomes	Number of Plasmids	Gram Stain	Shape	Arrangment	Endospores	Motility	Salinity	Oxygen Req.	Habitat	Temp. range	Optimal temp.	Pathogenic in	Disease	List of GenBank accessions (comma separated)	List of RefSeq accessions (comma separated)
2 8	GO:0008324	P	60	14P,2C,2R,2-_16P,2C,2R_9P,4C,2-,2G_6P,2C,2R,11G_16P,2C,2T_16P,9C_4P,18C_18P,2V	cation transmembrane transporter activity	Function	Acidithiobacillus_ferrooxidans_ATCC_23270	53	243159	Bacteria	Gammaproteobacteria	3	58.8	1		-	Rod			Yes		Facultative	Multiple	Mesophilic	30-35	No		CP001219	NC_011761
	GO:0015075	P	60.947	15P,2C,2R,2-_17P,2C,2R_9P,4C,2-,2G_8P,2C,2R,11G_16P,2C,2T_16P,9C_4P,18C_18P,2V	ion transmembrane transporter activity	Function	Acidithiobacillus_ferrooxidans_ATCC_53993	16689	380394	Bacteria	Other Bacteria	2.9	58.9	1		-	Spiral		No	Yes		Aerobic	Specialized	Mesophilic	-	No		CP001132	NC_011206
							Alkaliphilus_metalliredigens_QYMF	13006	293826	Bacteria	Firmicutes	4.9	36.8	1							Moderate halophilic			Mesophilic	-	No	None	CP000724	NC_009633
							Clostridium_beijerinckii_NCIMB_8052	12637	290402	Bacteria	Firmicutes	6	29.9	1		+	Rod		Yes	Yes	Non-halophilic			Mesophilic	-	No	None	CP000721	NC_009617
							Dinoroseobacter_shibae_DFL_12	17417	398580	Bacteria	Alphaproteobacteria	4.43	65.5	1	5	-	Rod, Coccus			Yes		Aerobic		Mesophilic	33			CP000830,CP000831,CP000832,CP000833,CP000834,CP000835	NC_009952,NC_009955,NC_009956,NC_009957,NC_009958,NC_009959
							Mycobacterium_gilvum_PYR-GCK	15760	350054	Bacteria	Actinobacteria	5.96	67.7	1	3	+	Rod		No	No				Mesophilic	-			CP000656,CP000657,CP000658,CP000659	NC_009338,NC_009339,NC_009340,NC_009341
							Pelobacter_propionicus_DSM_2379	13384	338966	Bacteria	Deltaproteobacteria	4.23	58.5	1	2	-	Rod	Singles	No	No	Non-halophilic	Anaerobic	Multiple	Mesophilic	30	No	None	CP000482,CP000483,CP000484	NC_008609,NC_008607,NC_008608
							Ralstonia_pickettii_12J	17631	402626	Bacteria	Betaproteobacteria	5.28	63.6	2	1	-	Rod				Non-halophilic	Aerobic	Multiple	Mesophilic	-			CP001068,CP001070,CP001069	NC_010682,NC_010683,NC_010678
1022		P	60.479	GoSim=0.886	GenomeDist=0.108475892857
Cluster ID	Cluster ID	Most frequent COG-category	Percent of this category	ParDist		Ontology	Genome	Project ID	Taxonomy ID	Super Kingdom	Group	Genome Size	GC Content	Number of Chromosomes	Number of Plasmids	Gram Stain	Shape	Arrangment	Endospores	Motility	Salinity	Oxygen Req.	Habitat	Temp. range	Optimal temp.	Pathogenic in	Disease	List of GenBank accessions (comma separated)	List of RefSeq accessions (comma separated)
2 8	GO:0005975	M	30.534	6M,3D,19G,7V_2C,1E,2D,5G,13M,2R,2V_1C,13M_1C,13R_2-,2M,2U,2G_2M,5-,4U,2G_2M,4-,4U_2U,2M,4-,2G	carbohydrate metabolic process	Process	Bacteroides_thetaiotaomicron_VPI-5482	399	226186	Bacteria	Bacteroidetes/Chlorobi	6.33	42.9	1	1	-	Rod	Singles				Anaerobic	Host-associated	Mesophilic	-	Mammal	Opportunistic peritoneal Diseases	AE015928,AY171301	NC_004663,NC_004703
	GO:0044262	M	34.188	6M,3D,9G,7V_2C,13M,2D,4G,2V_1C,13M_1C,13R_2-,2M,2U,2G_2M,5-,4U,2G_2M,4-,4U_2U,2M,4-,2G	cellular carbohydrate metabolic process	Process	Bacteroides_vulgatus_ATCC_8482	13378	435590	Bacteria	Bacteroidetes/Chlorobi	5.2	42.2	1		+	Rod	Singles				Anaerobic	Host-associated	Mesophilic	-	Mammal	Opportunistic peritoneal Diseases	CP000139	NC_009614
							Neisseria_meningitidis_Z2491	252	122587	Bacteria	Betaproteobacteria	2.2	51.8	1		-	Coccus	Pairs				Aerobic	Host-associated	Mesophilic	35-37	Human	Meningitis and septicemia	AL157959	NC_003116
							Sodalis_glossinidius_morsitans	16309	343509	Bacteria	Gammaproteobacteria	4.29	54.5	1	3	-	Rod		No	No	Non-halophilic	Microaerophilic	Host-associated	Mesophilic	25	No	None	AP008232,AP008233,AP008234,AP008235	NC_007712,NC_007713,NC_007714,NC_007715
							Streptococcus_pyogenes_MGAS10270	16364	370552	Bacteria	Firmicutes	1.9	38.4	1		+	Coccus	Chains	No	No	Non-halophilic	Facultative	Host-associated	Mesophilic	-	Human	Wide range of infections	CP000260	NC_008022
							Streptococcus_pyogenes_MGAS315	311	198466	Bacteria	Firmicutes	1.9	38.6	1		+	Coccus	Chains	No	No	Non-halophilic	Facultative	Host-associated	Mesophilic	30-35	Human	Wide range of infections	AE014074	NC_004070
							Streptococcus_pyogenes_MGAS8232	286	186103	Bacteria	Firmicutes	1.9	38.5	1		+	Coccus	Chains	No	No	Non-halophilic	Facultative	Host-associated	Mesophilic	30-35	Human	Wide range of infections	AE009949	NC_003485
							Streptococcus_pyogenes_SSI-1	301	193567	Bacteria	Firmicutes	1.9	38.6	1		+	Coccus	Chains	No	No	Non-halophilic	Facultative	Host-associated	Mesophilic	30-35	Human	Wide range of infections	BA000034	NC_004606
1033		M	32.258	GoSim=0.722	GenomeDist=0.1323295
Cluster ID	Cluster ID	Most frequent COG-category	Percent of this category	ParDist		Ontology	Genome	Project ID	Taxonomy ID	Super Kingdom	Group	Genome Size	GC Content	Number of Chromosomes	Number of Plasmids	Gram Stain	Shape	Arrangment	Endospores	Motility	Salinity	Oxygen Req.	Habitat	Temp. range	Optimal temp.	Pathogenic in	Disease	List of GenBank accessions (comma separated)	List of RefSeq accessions (comma separated)
2 8	GO:0009056	R	28.571	6M_2E,2F,1K,5-,2O,1P,8S,5R,1U_4C,4E,4G,2M,2L,7R,4U,2T,1V_2C,4E,2G,2L,12R,9U_4C,4E,6G,2M,2-,1L,4R,3U,3T,1H_6G,2K,6O,2S,2R,2U_13R_2S,5R,2M,2O	Catabolism catabolic process	Process	Candidatus_Azobacteroides_pseudotrichonymphae_genomovar__CFP2	29025	511995	Bacteria	Bacteroidetes/Chlorobi	1.21	32.9	1	4								Specialized	Mesophilic	-	No		AP010656,AP010658,AP010659,AP010660,AP010657	NC_011561,NC_011565,NC_011562,NC_011563,NC_011564
	GO:0009057	R	32.117	6M_2E,1K,5-,2O,1P,8S,5R,1U_4G,2M,2L,5R,4U,2T,1V_12R,9U,2L,2G_6G,2M,1L,2R,3U,3T_6G,2K,6O,2S,2R,2U_13R_2S,5R,2M,2O	macromolecule catabolic process	Process	Candidatus_Methanosphaerula_palustris_E1_9c
							Escherichia_coli_APEC_O1	16718	405955	Bacteria	Gammaproteobacteria	5.51	50.3	1	2	-	Rod	Singles, Pairs		Yes		Facultative	Host-associated	Mesophilic	-	Avian	Colibacillosis	CP000468,DQ517526,DQ381420	NC_008563,NC_009838,NC_009837
							Escherichia_coli_O157_H7_EC4115	27739	444450	Bacteria	Gammaproteobacteria	5.73	50.4	1	2	-	Rod	Singles, Pairs	No	Yes		Facultative	Multiple	Mesophilic	37	Human	Hemorrhagic colitis	CP001163,CP001164,CP001165	NC_011350,NC_011353,NC_011351
							Escherichia_coli_S88	33375	585035	Bacteria	Gammaproteobacteria	5	50.7	1		-	Rod		No	Yes		Facultative	Multiple	Mesophilic	-	Human	Gastroenteritis, opportunistic infections	CU928161	NC_011742
							Methylobacillus_flagellatus_KT	10647	265072	Bacteria	Betaproteobacteria	3	55.7	1		-	Rod	Singles		Yes		Aerobic	Specialized	Mesophilic	30-42			CP000284	NC_007947
							Sodalis_glossinidius_morsitans	16309	343509	Bacteria	Gammaproteobacteria	4.29	54.5	1	3	-	Rod		No	No	Non-halophilic	Microaerophilic	Host-associated	Mesophilic	25	No	None	AP008232,AP008233,AP008234,AP008235	NC_007712,NC_007713,NC_007714,NC_007715
							Xylella_fastidiosa_M12	17823	405440	Bacteria	Gammaproteobacteria	2.5	51.9	1		-	Rod	Singles			Non-halophilic	Aerobic	Host-associated	Mesophilic	-	Citrus	Citrus variegated chlorosis	CP000941	NC_010513
1037		R	30.164	GoSim=0.746	GenomeDist=0.180362178571
Cluster ID	Cluster ID	Most frequent COG-category	Percent of this category	ParDist		Ontology	Genome	Project ID	Taxonomy ID	Super Kingdom	Group	Genome Size	GC Content	Number of Chromosomes	Number of Plasmids	Gram Stain	Shape	Arrangment	Endospores	Motility	Salinity	Oxygen Req.	Habitat	Temp. range	Optimal temp.	Pathogenic in	Disease	List of GenBank accessions (comma separated)	List of RefSeq accessions (comma separated)
5 3	GO:0003964	L	94.444	1K,48L_4-,28L_9L	RNA-directed DNA polymerase activity	Function	Nitrobacter_winogradskyi_Nb-255	13474	323098	Bacteria	Alphaproteobacteria	3.4	62	1		-	Rod			Yes		Facultative	Terrestrial	Mesophilic	-	No		CP000115	NC_007406
	GO:0016740	L	58.192	2C,1K,1R,48L,2O_5R,4-,46T,46L_6E,2G,2H,1-,9L,2T	transferase activity	Function	Orientia_tsutsugamushi_Ikeda	18983	334380	Bacteria	Alphaproteobacteria	2	30.5	1		-	Rod				Non-halophilic		Host-associated	Mesophilic	-	Human	Scrub typhus	AP008981	NC_010793
	GO:0016772	L	57.823	1K,48L_5R,4-,46T,28L_1H,1-,9L,2G,2T	transferase activity, transferring phosphorus-containing Groups	Function	Thermoanaerobacter_X514	16394	399726	Bacteria	Firmicutes	2.5	34.5	1		+	Rod					Anaerobic		Thermophilic	60	No		CP000923	NC_010320
	GO:0016779	L	92.391	1K,48L_4-,28L_1H,1-,9L	nucleotidyltransferase activity	Function
	GO:0034061	L	94.444	1K,48L_4-,28L_9L	DNA polymerase activity	Function
1080		L	74.329	GoSim=0.76	GenomeDist=0.110098333333
Cluster ID	Cluster ID	Most frequent COG-category	Percent of this category	ParDist		Ontology	Genome	Project ID	Taxonomy ID	Super Kingdom	Group	Genome Size	GC Content	Number of Chromosomes	Number of Plasmids	Gram Stain	Shape	Arrangment	Endospores	Motility	Salinity	Oxygen Req.	Habitat	Temp. range	Optimal temp.	Pathogenic in	Disease	List of GenBank accessions (comma separated)	List of RefSeq accessions (comma separated)
5 3	GO:0005507	C	43.478	4Q,2K_5C,3R_2Q,5C,2O	copper ion binding	Function	Dinoroseobacter_shibae_DFL_12	17417	398580	Bacteria	Alphaproteobacteria	4.43	65.5	1	5	-	Rod, Coccus			Yes		Aerobic		Mesophilic	33			CP000830,CP000831,CP000832,CP000833,CP000834,CP000835	NC_009952,NC_009955,NC_009956,NC_009957,NC_009958,NC_009959
	GO:0043167	C	24	10C,2I,3H,4K,4Q,8P,3R_7C,3E,2G,2I,2-,5O,13P,19R_13C,6G,2-,3O,2Q,7P,3S,2R	ion binding	Function	Mycobacterium_gilvum_PYR-GCK	15760	350054	Bacteria	Actinobacteria	5.96	67.7	1	3	+	Rod		No	No				Mesophilic	-			CP000656,CP000657,CP000658,CP000659	NC_009338,NC_009339,NC_009340,NC_009341
	GO:0043169	C	24	10C,2I,3H,4K,4Q,8P,3R_7C,3E,2G,2I,2-,5O,13P,19R_13C,6G,2-,3O,2Q,7P,3S,2R	cation binding	Function	Nitrobacter_hamburgensis_X14	13473	323097	Bacteria	Alphaproteobacteria	5.01	61.6	1	3	-	Rod			Yes		Aerobic	Terrestrial	Mesophilic	-	No		CP000319,CP000320,CP000321,CP000322	NC_007959,NC_007964,NC_007960,NC_007961
	GO:0046872	C	24	10C,2I,3H,4K,4Q,8P,3R_7C,3E,2G,2I,2-,5O,13P,19R_13C,6G,2-,3O,2Q,7P,3S,2R	metal ion binding	Function
	GO:0046914	C	31.915	4Q,2I,10C,4K,2P_7C,3E,2I,2-,5O,19R_13C,2G,2-,3O,2Q,7P,3S,2R	transition metal ion binding	Function
1085		C	26.423	GoSim=0.744	GenomeDist=0.121854
Cluster ID	Cluster ID	Most frequent COG-category	Percent of this category	ParDist		Ontology	Genome	Project ID	Taxonomy ID	Super Kingdom	Group	Genome Size	GC Content	Number of Chromosomes	Number of Plasmids	Gram Stain	Shape	Arrangment	Endospores	Motility	Salinity	Oxygen Req.	Habitat	Temp. range	Optimal temp.	Pathogenic in	Disease	List of GenBank accessions (comma separated)	List of RefSeq accessions (comma separated)
2 7	GO:0009057	R	38.136	6M_2E,1K,5-,2O,1P,8S,5R,1U_4G,2M,2L,5R,4U,2T,1V_12R,9U,2L,2G_13R_1M,1H,3-,1O,1Q,2S,5R,4U_2S,5R,2M,2O	macromolecule catabolic process	Process	Candidatus_Azobacteroides_pseudotrichonymphae_genomovar__CFP2	29025	511995	Bacteria	Bacteroidetes/Chlorobi	1.21	32.9	1	4								Specialized	Mesophilic	-	No		AP010656,AP010658,AP010659,AP010660,AP010657	NC_011561,NC_011565,NC_011562,NC_011563,NC_011564
	GO:0043285	R	39.474	6M_2E,1K,5-,2O,1P,8S,5R,1U_2G,2M,2L,5R,4U,2T,1V_12R,9U,2L_13R_1M,1H,3-,1O,1Q,2S,5R,4U_2S,5R,2M,2O	biopolymer catabolic process	Process	Candidatus_Methanosphaerula_palustris_E1_9c
							Escherichia_coli_APEC_O1	16718	405955	Bacteria	Gammaproteobacteria	5.51	50.3	1	2	-	Rod	Singles, Pairs		Yes		Facultative	Host-associated	Mesophilic	-	Avian	Colibacillosis	CP000468,DQ517526,DQ381420	NC_008563,NC_009838,NC_009837
							Escherichia_coli_O157_H7_EC4115	27739	444450	Bacteria	Gammaproteobacteria	5.73	50.4	1	2	-	Rod	Singles, Pairs	No	Yes		Facultative	Multiple	Mesophilic	37	Human	Hemorrhagic colitis	CP001163,CP001164,CP001165	NC_011350,NC_011353,NC_011351
							Sodalis_glossinidius_morsitans	16309	343509	Bacteria	Gammaproteobacteria	4.29	54.5	1	3	-	Rod		No	No	Non-halophilic	Microaerophilic	Host-associated	Mesophilic	25	No	None	AP008232,AP008233,AP008234,AP008235	NC_007712,NC_007713,NC_007714,NC_007715
							Trichodesmium_erythraeum_IMS101	318	203124	Bacteria	Cyanobacteria	7.8	34.1	1			Filament	Filaments, Aggregates		Yes		Aerobic	Aquatic		-	No		CP000393	NC_008312
							Xylella_fastidiosa_M12	17823	405440	Bacteria	Gammaproteobacteria	2.5	51.9	1		-	Rod	Singles			Non-halophilic	Aerobic	Host-associated	Mesophilic	-	Citrus	Citrus variegated chlorosis	CP000941	NC_010513
1121		R	38.793	GoSim=0.806	GenomeDist=0.200757190476
Cluster ID	Cluster ID	Most frequent COG-category	Percent of this category	ParDist		Ontology	Genome	Project ID	Taxonomy ID	Super Kingdom	Group	Genome Size	GC Content	Number of Chromosomes	Number of Plasmids	Gram Stain	Shape	Arrangment	Endospores	Motility	Salinity	Oxygen Req.	Habitat	Temp. range	Optimal temp.	Pathogenic in	Disease	List of GenBank accessions (comma separated)	List of RefSeq accessions (comma separated)
2 7	GO:0000272	R	41.429	2G,7V_2E,1K,5-,1O,1P,8S,5R,1U_11R_13R_2M,3G_4U_4U	polysaccharide catabolic process	Process	Bacteroides_thetaiotaomicron_VPI-5482	399	226186	Bacteria	Bacteroidetes/Chlorobi	6.33	42.9	1	1	-	Rod	Singles				Anaerobic	Host-associated	Mesophilic	-	Mammal	Opportunistic peritoneal Diseases	AE015928,AY171301	NC_004663,NC_004703
	GO:0005976	R	30.851	6M,3D,2G,7V_2E,1K,5-,1O,1P,8S,5R,1U_11R,2M,2G_13R_4M,3G_5-,4U_4-,4U	polysaccharide metabolic process	Process	Candidatus_Methanosphaerula_palustris_E1_9c
							Escherichia_coli_O157_H7_EC4115	27739	444450	Bacteria	Gammaproteobacteria	5.73	50.4	1	2	-	Rod	Singles, Pairs	No	Yes		Facultative	Multiple	Mesophilic	37	Human	Hemorrhagic colitis	CP001163,CP001164,CP001165	NC_011350,NC_011353,NC_011351
							Sodalis_glossinidius_morsitans	16309	343509	Bacteria	Gammaproteobacteria	4.29	54.5	1	3	-	Rod		No	No	Non-halophilic	Microaerophilic	Host-associated	Mesophilic	25	No	None	AP008232,AP008233,AP008234,AP008235	NC_007712,NC_007713,NC_007714,NC_007715
							Staphylococcus_aureus_Newman	18801	426430	Bacteria	Firmicutes	2.9	32.9	1		+	Coccus	Pairs, Clusters	No	No					30-37	Human, Animal	Skin infections, pneumonia, endocarditis	AP009351	NC_009641
							Streptococcus_pyogenes_MGAS315	311	198466	Bacteria	Firmicutes	1.9	38.6	1		+	Coccus	Chains	No	No	Non-halophilic	Facultative	Host-associated	Mesophilic	30-35	Human	Wide range of infections	AE014074	NC_004070
							Streptococcus_pyogenes_MGAS8232	286	186103	Bacteria	Firmicutes	1.9	38.5	1		+	Coccus	Chains	No	No	Non-halophilic	Facultative	Host-associated	Mesophilic	30-35	Human	Wide range of infections	AE009949	NC_003485
1130		R	35.366	GoSim=0.757	GenomeDist=0.21028452381
Cluster ID	Cluster ID	Most frequent COG-category	Percent of this category	ParDist		Ontology	Genome	Project ID	Taxonomy ID	Super Kingdom	Group	Genome Size	GC Content	Number of Chromosomes	Number of Plasmids	Gram Stain	Shape	Arrangment	Endospores	Motility	Salinity	Oxygen Req.	Habitat	Temp. range	Optimal temp.	Pathogenic in	Disease	List of GenBank accessions (comma separated)	List of RefSeq accessions (comma separated)
2 7	GO:0006730	L	64.894	11R,10L_3V_2-,2L,12V_16L_1-,18L_2H,9L,2F_6L	one-carbon metabolic process	Process	Bartonella_tribocorum_CIP_105476	28109	382640	Bacteria	Alphaproteobacteria	2.62	38.8	1	1	-	Rod		No	Yes		Aerobic	Host-associated	Mesophilic	-	Rat	Bartinellosis	AM260525,AM260524	NC_010161,NC_010160
	GO:0032259	L	67.778	11R,10L_3V_2-,2L,12V_16L_1-,18L_9L_6L	methylation	Process	Borrelia_afzelii_PKo	17057	390236	Bacteria	Spirochaetes	1.24	27.8	1	8	-	Spiral	Singles	No	Yes	Non-halophilic	Aerobic	Host-associated	Mesophilic	-	Human	Acrodermatitis chronica atrophicans	CP000395,CP000396,CP000397,CP000398,CP000399,CP000400,CP000401,CP000402,CP000403,CP000404,CP000405,CP000406	NC_008277,NC_008564,NC_008565,NC_008566,NC_008567,NC_008273,NC_008568,NC_008274,NC_008569
							Candidatus_Phytoplasma_australiense	29469	59748	Bacteria	Firmicutes	0.88	27.4	1			Sphere					Aerobic	Host-associated	Mesophilic	-	Grapevines		AM422018	NC_010544
							Orientia_tsutsugamushi_Boryong	16180	357244	Bacteria	Alphaproteobacteria	2.1	30.5	1		-	Rod						Host-associated		-	Human	Scrub typhus	AM494475	NC_009488
							Orientia_tsutsugamushi_Ikeda	18983	334380	Bacteria	Alphaproteobacteria	2	30.5	1		-	Rod				Non-halophilic		Host-associated	Mesophilic	-	Human	Scrub typhus	AP008981	NC_010793
							Paracoccus_denitrificans_PD1222	13020	318586	Bacteria	Alphaproteobacteria	5.25	66.8	2	1	-	Sphere, Rod	Singles, Pairs, Clusters	No	No		Aerobic	Multiple	Mesophilic	25-30	No		CP000489,CP000490,CP000491	NC_008686,NC_008687,NC_008688
							Xylella_fastidiosa_M12	17823	405440	Bacteria	Gammaproteobacteria	2.5	51.9	1		-	Rod	Singles			Non-halophilic	Aerobic	Host-associated	Mesophilic	-	Citrus	Citrus variegated chlorosis	CP000941	NC_010513
1142		L	66.304	GoSim=0.878	GenomeDist=0.236517619048
Cluster ID	Cluster ID	Most frequent COG-category	Percent of this category	ParDist		Ontology	Genome	Project ID	Taxonomy ID	Super Kingdom	Group	Genome Size	GC Content	Number of Chromosomes	Number of Plasmids	Gram Stain	Shape	Arrangment	Endospores	Motility	Salinity	Oxygen Req.	Habitat	Temp. range	Optimal temp.	Pathogenic in	Disease	List of GenBank accessions (comma separated)	List of RefSeq accessions (comma separated)
2 7	GO:0019861	N	55.652	6U,1T,6N_9N_4N_1-,11N_3U_4U_2D,2-,8O,34N,22U,2T	flagellum	Component	Alkaliphilus_metalliredigens_QYMF	13006	293826	Bacteria	Firmicutes	4.9	36.8	1							Moderate halophilic			Mesophilic	-	No	None	CP000724	NC_009633
	GO:0042995	N	55.652	6U,1T,6N_9N_4N_1-,11N_3U_4U_2D,2-,8O,34N,22U,2T	cell projection	Component	Candidatus_Methanosphaerula_palustris_E1_9c
							Desulfovibrio_desulfuricans_G20	329	207559	Bacteria	Deltaproteobacteria	3.73	57.8	1		-	Rod	Singles		Yes		Anaerobic	Multiple	Mesophilic	25-40	No		CP000112	NC_007519
							Magnetococcus_MC-1	262	156889	Bacteria	Other Bacteria	4.7	54.2	1		-	Coccus			Yes		Facultative	Aquatic		-	No		CP000471	NC_008576
							Streptococcus_pyogenes_MGAS315	311	198466	Bacteria	Firmicutes	1.9	38.6	1		+	Coccus	Chains	No	No	Non-halophilic	Facultative	Host-associated	Mesophilic	30-35	Human	Wide range of infections	AE014074	NC_004070
							Streptococcus_pyogenes_MGAS8232	286	186103	Bacteria	Firmicutes	1.9	38.5	1		+	Coccus	Chains	No	No	Non-halophilic	Facultative	Host-associated	Mesophilic	30-35	Human	Wide range of infections	AE009949	NC_003485
							Xanthomonas_oryzae_PXO99A	28127	360094	Bacteria	Gammaproteobacteria	5.2	63.6	1		-	Rod			Yes		Aerobic	Host-associated	Mesophilic	-	Rice	Rice bacterial blight Disease	CP000967	NC_010717
1146	N	55.652	GoSim=0.86	GenomeDist=0.179345571429
Cluster ID	Cluster ID	Most frequent COG-category	Percent of this category	ParDist		Ontology	Genome	Project ID	Taxonomy ID	Super Kingdom	Group	Genome Size	GC Content	Number of Chromosomes	Number of Plasmids	Gram Stain	Shape	Arrangment	Endospores	Motility	Salinity	Oxygen Req.	Habitat	Temp. range	Optimal temp.	Pathogenic in	Disease	List of GenBank accessions (comma separated)	List of RefSeq accessions (comma separated)
2 7	GO:0004553	R	56.716	1R,7G_12R_9R,1-_13R_5-_4-_2-,3R,2M,7G,1E	hydrolase activity, hydrolyzing O-glycosyl compounds	Function	Anaerocellum_thermophilum_DSM_6725	29407	521460	Bacteria	Firmicutes	2.91	35.2	1	2							Anaerobic	Specialized	Thermophilic	-	No		CP001393,CP001394,CP001395	NC_012034,NC_012036,NC_012037
	GO:0016798	R	53.521	1R,7G_12R,2-_9R,1-_13R_5-_4-_2-,3R,2M,9G,1E	hydrolase activity, acting on glycosyl bonds	Function	Escherichia_coli_O157_H7_EC4115	27739	444450	Bacteria	Gammaproteobacteria	5.73	50.4	1	2	-	Rod	Singles, Pairs	No	Yes		Facultative	Multiple	Mesophilic	37	Human	Hemorrhagic colitis	CP001163,CP001164,CP001165	NC_011350,NC_011353,NC_011351
							Escherichia_coli_O157H7	226	386585	Bacteria	Gammaproteobacteria	5.6	50.5	1	2	-	Rod	Singles, Pairs		Yes		Facultative	Host-associated	Mesophilic	37	Human	Hemorrhagic colitis	BA000007,AB011549,AB011548	NC_002695,NC_002128,NC_002127
							Sodalis_glossinidius_morsitans	16309	343509	Bacteria	Gammaproteobacteria	4.29	54.5	1	3	-	Rod		No	No	Non-halophilic	Microaerophilic	Host-associated	Mesophilic	25	No	None	AP008232,AP008233,AP008234,AP008235	NC_007712,NC_007713,NC_007714,NC_007715
							Streptococcus_pyogenes_MGAS315	311	198466	Bacteria	Firmicutes	1.9	38.6	1		+	Coccus	Chains	No	No	Non-halophilic	Facultative	Host-associated	Mesophilic	30-35	Human	Wide range of infections	AE014074	NC_004070
							Streptococcus_pyogenes_SSI-1	301	193567	Bacteria	Firmicutes	1.9	38.6	1		+	Coccus	Chains	No	No	Non-halophilic	Facultative	Host-associated	Mesophilic	30-35	Human	Wide range of infections	BA000034	NC_004606
							Streptomyces_coelicolor	242	100226	Bacteria	Actinobacteria	9.09	72	1	2	+	Branched filament	Filaments	Yes	No		Aerobic	Multiple	Mesophilic	25-35	No	None	AL645882,AL589148,AL645771	NC_003888,NC_003903,NC_003904
1147		R	55.072	GoSim=0.858	GenomeDist=0.10764
Cluster ID	Cluster ID	Most frequent COG-category	Percent of this category	ParDist		Ontology	Genome	Project ID	Taxonomy ID	Super Kingdom	Group	Genome Size	GC Content	Number of Chromosomes	Number of Plasmids	Gram Stain	Shape	Arrangment	Endospores	Motility	Salinity	Oxygen Req.	Habitat	Temp. range	Optimal temp.	Pathogenic in	Disease	List of GenBank accessions (comma separated)	List of RefSeq accessions (comma separated)
2 7	GO:0008757	L	94	10L_16L_24L,3O_7L_16L_18L_3-,3L	S-adenosylmethionine-dependent methyltransferase activity	Function	Bartonella_tribocorum_CIP_105476	28109	382640	Bacteria	Alphaproteobacteria	2.62	38.8	1	1	-	Rod		No	Yes		Aerobic	Host-associated	Mesophilic	-	Rat	Bartinellosis	AM260525,AM260524	NC_010161,NC_010160
	GO:0009008	L	96.907	10L_16L_24L_7L_16L_18L_3-,3L	DNA-methyltransferase activity	Function	Cyanothece_PCC_7424	20479	65393	Bacteria	Cyanobacteria	6.52	38.5	1	6		Coccus	Singles		No		Facultative	Aquatic	Mesophilic	-	No		CP001291,CP001292,CP001293,CP001294,CP001295,CP001296,CP001297	NC_011729,NC_011738,NC_011737,NC_011730,NC_011732,NC_011733,NC_011734
							Frankia_EAN1pec	13915	298653	Bacteria	Actinobacteria	9	71.2	1		+		Filaments				Aerobic	Multiple	Mesophilic	-			CP000820	NC_009921
							Onion_yellows_phytoplasma	9615	262768	Bacteria	Firmicutes	0.86	27.7	1			Sphere					Aerobic	Host-associated	Mesophilic	-	Onion	Onions yellow Disease	AP006628	NC_005303
							Orientia_tsutsugamushi_Boryong	16180	357244	Bacteria	Alphaproteobacteria	2.1	30.5	1		-	Rod						Host-associated		-	Human	Scrub typhus	AM494475	NC_009488
							Orientia_tsutsugamushi_Ikeda	18983	334380	Bacteria	Alphaproteobacteria	2	30.5	1		-	Rod				Non-halophilic		Host-associated	Mesophilic	-	Human	Scrub typhus	AP008981	NC_010793
							Sodalis_glossinidius_morsitans	16309	343509	Bacteria	Gammaproteobacteria	4.29	54.5	1	3	-	Rod		No	No	Non-halophilic	Microaerophilic	Host-associated	Mesophilic	25	No	None	AP008232,AP008233,AP008234,AP008235	NC_007712,NC_007713,NC_007714,NC_007715
1159		L	95.431	GoSim=0.746	GenomeDist=0.135287285714
Cluster ID	Cluster ID	Most frequent COG-category	Percent of this category	ParDist		Ontology	Genome	Project ID	Taxonomy ID	Super Kingdom	Group	Genome Size	GC Content	Number of Chromosomes	Number of Plasmids	Gram Stain	Shape	Arrangment	Endospores	Motility	Salinity	Oxygen Req.	Habitat	Temp. range	Optimal temp.	Pathogenic in	Disease	List of GenBank accessions (comma separated)	List of RefSeq accessions (comma separated)
2 7	GO:0000271	M	66.038	2R,9M,2D,2G_8M_6M_8M_3R,4M_5-_4-	polysaccharide biosynthetic process	Process	Bacteroides_vulgatus_ATCC_8482	13378	435590	Bacteria	Bacteroidetes/Chlorobi	5.2	42.2	1		+	Rod	Singles				Anaerobic	Host-associated	Mesophilic	-	Mammal	Opportunistic peritoneal Diseases	CP000139	NC_009614
	GO:0016051	M	64.912	2C,2R,11M,2D,2G_8M_6M_8M_3R,4M_5-_4-	carbohydrate biosynthetic process	Process	Methylobacterium_extorquens_PA1	18637	419610	Bacteria	Alphaproteobacteria	5.5	68.2	1		-	Rod	Singles, Rosettes		Yes		Facultative	Multiple	Mesophilic	25-30	No		CP000908	NC_010172
							Neisseria_meningitidis_FAM18	255	272831	Bacteria	Betaproteobacteria	2.2	51.6	1		-	Coccus	Pairs				Aerobic	Host-associated	Mesophilic	35-37	Human	Meningitis and septicemia	AM421808	NC_008767
							Neisseria_meningitidis_Z2491	252	122587	Bacteria	Betaproteobacteria	2.2	51.8	1		-	Coccus	Pairs				Aerobic	Host-associated	Mesophilic	35-37	Human	Meningitis and septicemia	AL157959	NC_003116
							Petrotoga_mobilis_SJ95	17679	403833	Bacteria	Thermotogae	2.2	34.1	1		-	Rod		No	Yes	Mesophilic	Anaerobic	Specialized	Thermophilic	-	No		CP000879	NC_010003
							Streptococcus_pyogenes_MGAS315	311	198466	Bacteria	Firmicutes	1.9	38.6	1		+	Coccus	Chains	No	No	Non-halophilic	Facultative	Host-associated	Mesophilic	30-35	Human	Wide range of infections	AE014074	NC_004070
							Streptococcus_pyogenes_SSI-1	301	193567	Bacteria	Firmicutes	1.9	38.6	1		+	Coccus	Chains	No	No	Non-halophilic	Facultative	Host-associated	Mesophilic	30-35	Human	Wide range of infections	BA000034	NC_004606
1160		M	65.455	GoSim=0.706	GenomeDist=0.14821852381
Cluster ID	Cluster ID	Most frequent COG-category	Percent of this category	ParDist		Ontology	Genome	Project ID	Taxonomy ID	Super Kingdom	Group	Genome Size	GC Content	Number of Chromosomes	Number of Plasmids	Gram Stain	Shape	Arrangment	Endospores	Motility	Salinity	Oxygen Req.	Habitat	Temp. range	Optimal temp.	Pathogenic in	Disease	List of GenBank accessions (comma separated)	List of RefSeq accessions (comma separated)
2 7	GO:0042221	T	64.368	12T_2R,8T_2Q,1J,14T_22T_5V_5V_5P,5K,1M,2-,3C	response to chemical stimulus	Process	Candidatus_Methanosphaerula_palustris_E1_9c
	GO:0050896	T	62.069	12T_2R,8T,2L_2Q,1R,1J,2-,16T_2P,34T,2L_5V_5V_3C,1M,5K,2-,4L,5P,2T	response to stimulus	Process	Desulfotalea_psychrophila_LSv54	12751	177439	Bacteria	Deltaproteobacteria	3.64	46.6	1	2	-	Rod					Anaerobic	Specialized	Psychrophilic	7	No		CR522870,CR522871,CR522872	NC_006138,NC_006139,NC_006140
							Methylobacterium_chloromethanicum_CM4	19527	440085	Bacteria	Alphaproteobacteria	6.2	68.1	1	2	-	Rod	Singles		Yes		Aerobic	Terrestrial	Mesophilic	30			CP001298,CP001299,CP001300	NC_011757,NC_011758,NC_011760
							Methylobacterium_radiotolerans_JCM_2831	18817	426355	Bacteria	Alphaproteobacteria	6.92	71	1	8		Rod				Non-halophilic	Aerobic	Host-associated	Mesophilic	-	No	None	CP001001,CP001009,CP001003,CP001002,CP001004,CP001007,CP001008,CP001005,CP001006	NC_010505,NC_010507,NC_010509,NC_010510,NC_010514,NC_010502,NC_010504,NC_010517,NC_010518
							Mycoplasma_hyopneumoniae_232	13120	295358	Bacteria	Firmicutes	0.89	28.6	1		-	Sphere	Singles	No	No	Non-halophilic	Facultative	Host-associated	Mesophilic	37	Swine	Swine mycoplasmosis	AE017332	NC_006360
							Mycoplasma_hyopneumoniae_7448	10639	262722	Bacteria	Firmicutes	0.92	28.5	1		-	Sphere	Singles	No	No	Non-halophilic	Facultative	Host-associated	Mesophilic	37	Swine	Enzootic pneumonia	AE017244	NC_007332
							Nitrosomonas_eutropha_C71	13913	335283	Bacteria	Betaproteobacteria	2.82	48.5	1	2	-	Pleomorphic	Singles, Chains		Yes			Multiple		-			CP000450,CP000451,CP000452	NC_008341,NC_008344,NC_008342
1161		T	63.054	GoSim=0.814	GenomeDist=0.203225
Cluster ID	Cluster ID	Most frequent COG-category	Percent of this category	ParDist		Ontology	Genome	Project ID	Taxonomy ID	Super Kingdom	Group	Genome Size	GC Content	Number of Chromosomes	Number of Plasmids	Gram Stain	Shape	Arrangment	Endospores	Motility	Salinity	Oxygen Req.	Habitat	Temp. range	Optimal temp.	Pathogenic in	Disease	List of GenBank accessions (comma separated)	List of RefSeq accessions (comma separated)
2 6	GO:0000272	R	71.642	2E,1K,5-,1O,1P,8S,5R,1U_11R_9R_13R_5R_5R	polysaccharide catabolic process	Process	Candidatus_Methanosphaerula_palustris_E1_9c
	GO:0043285	R	51.042	2E,1K,5-,2O,1P,8S,5R,1U_12R,9U,2L_9R,6U_13R_2S,5R,2O_2S,5R,2M,2O	biopolymer catabolic process	Process	Escherichia_coli_O157_H7_EC4115	27739	444450	Bacteria	Gammaproteobacteria	5.73	50.4	1	2	-	Rod	Singles, Pairs	No	Yes		Facultative	Multiple	Mesophilic	37	Human	Hemorrhagic colitis	CP001163,CP001164,CP001165	NC_011350,NC_011353,NC_011351
							Escherichia_coli_O157H7	226	386585	Bacteria	Gammaproteobacteria	5.6	50.5	1	2	-	Rod	Singles, Pairs		Yes		Facultative	Host-associated	Mesophilic	37	Human	Hemorrhagic colitis	BA000007,AB011549,AB011548	NC_002695,NC_002128,NC_002127
							Sodalis_glossinidius_morsitans	16309	343509	Bacteria	Gammaproteobacteria	4.29	54.5	1	3	-	Rod		No	No	Non-halophilic	Microaerophilic	Host-associated	Mesophilic	25	No	None	AP008232,AP008233,AP008234,AP008235	NC_007712,NC_007713,NC_007714,NC_007715
							Xylella_fastidiosa	271	160492	Bacteria	Gammaproteobacteria	2.73	52.6	1	2	-	Rod	Singles				Aerobic	Host-associated	Mesophilic	26-28	Plant	Citrus variegated chlorosis	AE003849,AE003850,AE003851	NC_002488,NC_002489,NC_002490
							Xylella_fastidiosa_M12	17823	405440	Bacteria	Gammaproteobacteria	2.5	51.9	1		-	Rod	Singles			Non-halophilic	Aerobic	Host-associated	Mesophilic	-	Citrus	Citrus variegated chlorosis	CP000941	NC_010513
1169		R	59.509	GoSim=0.757	GenomeDist=0.172311
Cluster ID	Cluster ID	Most frequent COG-category	Percent of this category	ParDist		Ontology	Genome	Project ID	Taxonomy ID	Super Kingdom	Group	Genome Size	GC Content	Number of Chromosomes	Number of Plasmids	Gram Stain	Shape	Arrangment	Endospores	Motility	Salinity	Oxygen Req.	Habitat	Temp. range	Optimal temp.	Pathogenic in	Disease	List of GenBank accessions (comma separated)	List of RefSeq accessions (comma separated)
3 4	GO:0005622	J	17.563	39J,2L,1O_2M,7C,2E,6G,13H,6K,2J,1-_10M,23C,14E,2D,2G,6H,15K,8J,3-,2L,4O,8Q,15P,8S,6R,4U,6T,4V_4C,3E,18K,23-,4O,2R,4T	intracellular	Component	Bartonella_bacilliformis_KC583	16249	360095	Bacteria	Alphaproteobacteria	1.4	38.2	1		-	Rod		No	Yes		Aerobic	Host-associated	Mesophilic	28	Human	Carrion's Disease, Oroya fever	CP000524	NC_008783
	GO:0005737	J	24.352	37J,1O_7C,2E,6G,13H,4K,2J,1-_14C,8E,2G,6H,13K,8J,3-,2L,4O,6Q,2P,8S,2R,2T_4C,3E,2K,21-,4O,2R,4T	cytoplasm	Component	Desulfotomaculum_reducens_MI-1	13424	349161	Bacteria	Firmicutes	3.6	42.3	1		+	Rod		Yes	Yes	Moderate halophilic	Anaerobic	Aquatic	Mesophilic	37	No		CP000612	NC_009253
	GO:0044424	J	17.736	37J,1O_7C,2E,6G,13H,4K,2J,1-_10M,23C,14E,2D,2G,6H,13K,8J,3-,2L,4O,8Q,15P,8S,4R,4U,6T,4V_4C,3E,18K,21-,4O,2R,4T	intracellular part	Component	Escherichia_coli_K_12_substr__DH10B	20079	316385	Bacteria	Gammaproteobacteria	4.7	50.8	1		-	Rod	Singles, Pairs		Yes		Facultative	Host-associated	Mesophilic	37	No		CP000948	NC_010473
							Halobacterium_sp	217	64091	Archaea	Euryarchaeota	2.57	65.9	1	2	-	Rod	Singles	No	Yes	Extreme halophilic	Facultative	Specialized	Mesophilic	42	No		AE004437,AE004438,AF016485	NC_002607,NC_002608,NC_001869
1202		J	19.403	GoSim=0.836	GenomeDist=0.25095
Cluster ID	Cluster ID	Most frequent COG-category	Percent of this category	ParDist		Ontology	Genome	Project ID	Taxonomy ID	Super Kingdom	Group	Genome Size	GC Content	Number of Chromosomes	Number of Plasmids	Gram Stain	Shape	Arrangment	Endospores	Motility	Salinity	Oxygen Req.	Habitat	Temp. range	Optimal temp.	Pathogenic in	Disease	List of GenBank accessions (comma separated)	List of RefSeq accessions (comma separated)
3 4	GO:0005622	J	23.077	39J,2L,1O_2M,7C,2E,6G,13H,6K,2J,1-_4C,3E,18K,23-,4O,2R,4T_1P,1J,1R,13-,27L	intracellular	Component	Bartonella_bacilliformis_KC583	16249	360095	Bacteria	Alphaproteobacteria	1.4	38.2	1		-	Rod		No	Yes		Aerobic	Host-associated	Mesophilic	28	Human	Carrion's Disease, Oroya fever	CP000524	NC_008783
	GO:0044424	J	23.952	37J,1O_7C,2E,6G,13H,4K,2J,1-_4C,3E,18K,21-,4O,2R,4T_1P,1J,1R,13-,22L	intracellular part	Component	Desulfotomaculum_reducens_MI-1	13424	349161	Bacteria	Firmicutes	3.6	42.3	1		+	Rod		Yes	Yes	Moderate halophilic	Anaerobic	Aquatic	Mesophilic	37	No		CP000612	NC_009253
	GO:0044444	J	37.079	32J_7H,1-,2E,2G_3E,2K,2R,21-,4T_1P,1J,11-	cytoplasmic part	Component	Halobacterium_sp	217	64091	Archaea	Euryarchaeota	2.57	65.9	1	2	-	Rod	Singles	No	Yes	Extreme halophilic	Facultative	Specialized	Mesophilic	42	No		AE004437,AE004438,AF016485	NC_002607,NC_002608,NC_001869
							Microcystis_aeruginosa_NIES_843	27835	449447	Bacteria	Cyanobacteria	5.8	42.3	1			Coccus	Singles		No		Aerobic	Aquatic	Mesophilic	-	Animal, Human	Cyanobacterial hepatotoxicosis, gastroenteritis, skin irritation	AP009552	NC_010296
1203		J	26.256	GoSim=0.798	GenomeDist=0.234938
Cluster ID	Cluster ID	Most frequent COG-category	Percent of this category	ParDist		Ontology	Genome	Project ID	Taxonomy ID	Super Kingdom	Group	Genome Size	GC Content	Number of Chromosomes	Number of Plasmids	Gram Stain	Shape	Arrangment	Endospores	Motility	Salinity	Oxygen Req.	Habitat	Temp. range	Optimal temp.	Pathogenic in	Disease	List of GenBank accessions (comma separated)	List of RefSeq accessions (comma separated)
2 6	GO:0015075	P	74.286	15P,2C,2R,2-_17P,2C,2R_8P,2C,2R,11G_16P,2C,2T_27P,1-,2M_21P,2C,2R	ion transmembrane transporter activity	Function	Acidithiobacillus_ferrooxidans_ATCC_23270	53	243159	Bacteria	Gammaproteobacteria	3	58.8	1		-	Rod			Yes		Facultative	Multiple	Mesophilic	30-35	No		CP001219	NC_011761
	GO:0022891	P	68.874	15P,2C,2-,2E,2R_17P,2C,2R,2E_8P,2C,2R,2E,14G_16P,2C,2E,2T_27P,1-,2M_21P,2C,2R	substrate-specific transmembrane transporter activity	Function	Acidithiobacillus_ferrooxidans_ATCC_53993	16689	380394	Bacteria	Other Bacteria	2.9	58.9	1		-	Spiral		No	Yes		Aerobic	Specialized	Mesophilic	-	No		CP001132	NC_011206
							Clostridium_beijerinckii_NCIMB_8052	12637	290402	Bacteria	Firmicutes	6	29.9	1		+	Rod		Yes	Yes	Non-halophilic			Mesophilic	-	No	None	CP000721	NC_009617
							Dinoroseobacter_shibae_DFL_12	17417	398580	Bacteria	Alphaproteobacteria	4.43	65.5	1	5	-	Rod, Coccus			Yes		Aerobic		Mesophilic	33			CP000830,CP000831,CP000832,CP000833,CP000834,CP000835	NC_009952,NC_009955,NC_009956,NC_009957,NC_009958,NC_009959
							Marinobacter_aquaeolei_VT8	13239	351348	Bacteria	Gammaproteobacteria	4.75	56.9	1	2	-	Rod			Yes	Moderate halophilic	Facultative	Aquatic	Mesophilic	30	No		CP000514,CP000515,CP000516	NC_008738,NC_008740,NC_008739
							Methanosarcina_barkeri_fusaro	103	269797	Archaea	Euryarchaeota	4.84	39.2	1	1		Coccus	Singles, Aggregates	No	No		Anaerobic	Multiple	Mesophilic	35-40	No		CP000098,CP000099	NC_007349,NC_007355
1212		P	71.478	GoSim=0.882	GenomeDist=0.175694066667
Cluster ID	Cluster ID	Most frequent COG-category	Percent of this category	ParDist		Ontology	Genome	Project ID	Taxonomy ID	Super Kingdom	Group	Genome Size	GC Content	Number of Chromosomes	Number of Plasmids	Gram Stain	Shape	Arrangment	Endospores	Motility	Salinity	Oxygen Req.	Habitat	Temp. range	Optimal temp.	Pathogenic in	Disease	List of GenBank accessions (comma separated)	List of RefSeq accessions (comma separated)
3 4	GO:0006418	J	100	3J_7J_5J_2J	tRNA aminoacylation for protein translation	Process	Anaerocellum_thermophilum_DSM_6725	29407	521460	Bacteria	Firmicutes	2.91	35.2	1	2							Anaerobic	Specialized	Thermophilic	-	No		CP001393,CP001394,CP001395	NC_012034,NC_012036,NC_012037
	GO:0043038	J	100	3J_7J_5J_2J	amino acid activation	Process	Anaplasma_phagocytophilum_HZ	336	212042	Bacteria	Alphaproteobacteria	1.47	41.6	1		-		Singles				Aerobic	Host-associated	Mesophilic	37	Human, Animal	Human granulocytic anaplasmosis	CP000235	NC_007797
	GO:0043039	J	100	3J_7J_5J_2J	tRNA aminoacylation	Process	Caldicellulosiruptor_saccharolyticus_DSM_8903	13466	351627	Bacteria	Other Bacteria	3	35.3	1		+	Rod					Anaerobic	Specialized	Thermophilic	-	No		CP000679	NC_009437
							Mycoplasma_gallisepticum	409	233150	Bacteria	Firmicutes	1	31.5	1		-	Sphere	Singles	No	Yes	Non-halophilic	Facultative	Host-associated	Mesophilic	37	Avian	Chronic respiratory Diseases	AE015450	NC_004829
1224		J	100	GoSim=0.708	GenomeDist=0.140308833333
Cluster ID	Cluster ID	Most frequent COG-category	Percent of this category	ParDist		Ontology	Genome	Project ID	Taxonomy ID	Super Kingdom	Group	Genome Size	GC Content	Number of Chromosomes	Number of Plasmids	Gram Stain	Shape	Arrangment	Endospores	Motility	Salinity	Oxygen Req.	Habitat	Temp. range	Optimal temp.	Pathogenic in	Disease	List of GenBank accessions (comma separated)	List of RefSeq accessions (comma separated)
2 6	GO:0006261	L	83.333	6L_4L_6L_5-_6L_3L	DNA-dependent DNA replication	Process	Acinetobacter_baumannii_AB0057	21111	480119	Bacteria	Gammaproteobacteria	4.11	39.2	1	1	-	Pleomorphic rod	Singles	No	No		Aerobic	Multiple	Mesophilic	-	Human	Nosocomial infections, nosocomial pneumonia	CP001182,CP001183	NC_011585,NC_011586
	GO:0006270	L	82.143	6L_4L_6L_5-_4L_3L	DNA replication initiation	Process	Candidatus_Azobacteroides_pseudotrichonymphae_genomovar__CFP2	29025	511995	Bacteria	Bacteroidetes/Chlorobi	1.21	32.9	1	4								Specialized	Mesophilic	-	No		AP010656,AP010658,AP010659,AP010660,AP010657	NC_011561,NC_011565,NC_011562,NC_011563,NC_011564
							Neisseria_meningitidis_FAM18	255	272831	Bacteria	Betaproteobacteria	2.2	51.6	1		-	Coccus	Pairs				Aerobic	Host-associated	Mesophilic	35-37	Human	Meningitis and septicemia	AM421808	NC_008767
							Shewanella_baltica_OS195	13389	399599	Bacteria	Gammaproteobacteria	5.5	46.2	1	3	-	Rod	Singles, Pairs		Yes		Facultative	Aquatic	Mesophilic	-			CP000891,CP000892,CP000893,CP000894	NC_009997,NC_009998,NC_009999,NC_010000
							Xylella_fastidiosa_M23	18457	405441	Bacteria	Gammaproteobacteria	2.54	51.7	1	1	-	Rod	Singles				Aerobic	Host-associated	Mesophilic	-			CP001011,CP001012	NC_010577,NC_010579
							Xylella_fastidiosa_Temecula1	285	183190	Bacteria	Gammaproteobacteria	2.52	51.8	1	1		Rod	Singles				Aerobic	Host-associated	Mesophilic	26-28	Plant	Black rot and citrus canker	AE009443,AE009442	NC_004554,NC_004556
1226		L	82.759	GoSim=0.947	GenomeDist=0.1215214
Cluster ID	Cluster ID	Most frequent COG-category	Percent of this category	ParDist		Ontology	Genome	Project ID	Taxonomy ID	Super Kingdom	Group	Genome Size	GC Content	Number of Chromosomes	Number of Plasmids	Gram Stain	Shape	Arrangment	Endospores	Motility	Salinity	Oxygen Req.	Habitat	Temp. range	Optimal temp.	Pathogenic in	Disease	List of GenBank accessions (comma separated)	List of RefSeq accessions (comma separated)
2 6	GO:0005975	G	33.065	6M,3D,19G,7V_2E,1K,5-,1O,1P,8S,5R,1U_2C,2R,6M,18G_1C,13R_2M,5-,4U,2G_2U,2M,4-,2G	carbohydrate metabolic process	Process	Bacteroides_thetaiotaomicron_VPI-5482	399	226186	Bacteria	Bacteroidetes/Chlorobi	6.33	42.9	1	1	-	Rod	Singles				Anaerobic	Host-associated	Mesophilic	-	Mammal	Opportunistic peritoneal Diseases	AE015928,AY171301	NC_004663,NC_004703
	GO:0016052	R	26.389	6G,7V_2E,1K,5-,1O,1P,8S,5R,1U_1R,5M,6G_13R_4U,2G_2U,2G	carbohydrate catabolic process	Process	Candidatus_Methanosphaerula_palustris_E1_9c
							Clostridium_beijerinckii_NCIMB_8052	12637	290402	Bacteria	Firmicutes	6	29.9	1		+	Rod		Yes	Yes	Non-halophilic			Mesophilic	-	No	None	CP000721	NC_009617
							Sodalis_glossinidius_morsitans	16309	343509	Bacteria	Gammaproteobacteria	4.29	54.5	1	3	-	Rod		No	No	Non-halophilic	Microaerophilic	Host-associated	Mesophilic	25	No	None	AP008232,AP008233,AP008234,AP008235	NC_007712,NC_007713,NC_007714,NC_007715
							Streptococcus_pyogenes_MGAS315	311	198466	Bacteria	Firmicutes	1.9	38.6	1		+	Coccus	Chains	No	No	Non-halophilic	Facultative	Host-associated	Mesophilic	30-35	Human	Wide range of infections	AE014074	NC_004070
							Streptococcus_pyogenes_SSI-1	301	193567	Bacteria	Firmicutes	1.9	38.6	1		+	Coccus	Chains	No	No	Non-halophilic	Facultative	Host-associated	Mesophilic	30-35	Human	Wide range of infections	BA000034	NC_004606
1230		G	29.082	GoSim=0.779	GenomeDist=0.222021666667
Cluster ID	Cluster ID	Most frequent COG-category	Percent of this category	ParDist		Ontology	Genome	Project ID	Taxonomy ID	Super Kingdom	Group	Genome Size	GC Content	Number of Chromosomes	Number of Plasmids	Gram Stain	Shape	Arrangment	Endospores	Motility	Salinity	Oxygen Req.	Habitat	Temp. range	Optimal temp.	Pathogenic in	Disease	List of GenBank accessions (comma separated)	List of RefSeq accessions (comma separated)
3 4	GO:0004812	J	78.947	8J_5J_4-_2J	aminoacyl-tRNA ligase activity	Function	Anaplasma_phagocytophilum_HZ	336	212042	Bacteria	Alphaproteobacteria	1.47	41.6	1		-		Singles				Aerobic	Host-associated	Mesophilic	37	Human, Animal	Human granulocytic anaplasmosis	CP000235	NC_007797
	GO:0016875	J	78.947	8J_5J_4-_2J	ligase activity, forming carbon-oxygen bonds	Function	Caldicellulosiruptor_saccharolyticus_DSM_8903	13466	351627	Bacteria	Other Bacteria	3	35.3	1		+	Rod					Anaerobic	Specialized	Thermophilic	-	No		CP000679	NC_009437
	GO:0016876	J	78.947	8J_5J_4-_2J	ligase activity, forming aminoacyl-tRNA and related compounds	Function	Helicobacter_acinonychis_Sheeba	17251	382638	Bacteria	Epsilonproteobacteria	1.6	38.2	1	1	-	Spiral	Singles		Yes	Non-halophilic	Microaerophilic	Host-associated	Mesophilic	37	Feline	Gastric lesions	AM260522,AM260523	NC_008229,NC_008230
							Mycoplasma_gallisepticum	409	233150	Bacteria	Firmicutes	1	31.5	1		-	Sphere	Singles	No	Yes	Non-halophilic	Facultative	Host-associated	Mesophilic	37	Avian	Chronic respiratory Diseases	AE015450	NC_004829
1233		J	78.947	GoSim=0.826666666667	GenomeDist=0.168113666667
Cluster ID	Cluster ID	Most frequent COG-category	Percent of this category	ParDist		Ontology	Genome	Project ID	Taxonomy ID	Super Kingdom	Group	Genome Size	GC Content	Number of Chromosomes	Number of Plasmids	Gram Stain	Shape	Arrangment	Endospores	Motility	Salinity	Oxygen Req.	Habitat	Temp. range	Optimal temp.	Pathogenic in	Disease	List of GenBank accessions (comma separated)	List of RefSeq accessions (comma separated)
3 4	GO:0006464	T	73.913	1R,28T_4R,46T_8T,2G,2L_8S,2R,11L,3T	protein modification process	Process	Orientia_tsutsugamushi_Boryong	16180	357244	Bacteria	Alphaproteobacteria	2.1	30.5	1		-	Rod						Host-associated		-	Human	Scrub typhus	AM494475	NC_009488
	GO:0019538	T	53.459	3J,1R,28T_2J,4R,46T_2G,1I,4J,2L,10O,1U,8T_1M,1H,3-,11L,4O,1Q,11S,8R,4U,3T	protein metabolic process	Process	Orientia_tsutsugamushi_Ikeda	18983	334380	Bacteria	Alphaproteobacteria	2	30.5	1		-	Rod				Non-halophilic		Host-associated	Mesophilic	-	Human	Scrub typhus	AP008981	NC_010793
	GO:0043687	T	73.913	1R,28T_4R,46T_8T,2G,2L_8S,2R,11L,3T	post-translational protein modification	Process	Ralstonia_pickettii_12J	17631	402626	Bacteria	Betaproteobacteria	5.28	63.6	2	1	-	Rod				Non-halophilic	Aerobic	Multiple	Mesophilic	-			CP001068,CP001070,CP001069	NC_010682,NC_010683,NC_010678
							Trichodesmium_erythraeum_IMS101	318	203124	Bacteria	Cyanobacteria	7.8	34.1	1			Filament	Filaments, Aggregates		Yes		Aerobic	Aquatic		-	No		CP000393	NC_008312
1238		T	65.553	GoSim=0.731333333333	GenomeDist=0.105446333333
Cluster ID	Cluster ID	Most frequent COG-category	Percent of this category	ParDist		Ontology	Genome	Project ID	Taxonomy ID	Super Kingdom	Group	Genome Size	GC Content	Number of Chromosomes	Number of Plasmids	Gram Stain	Shape	Arrangment	Endospores	Motility	Salinity	Oxygen Req.	Habitat	Temp. range	Optimal temp.	Pathogenic in	Disease	List of GenBank accessions (comma separated)	List of RefSeq accessions (comma separated)
3 4	GO:0016043	K	53.226	3D,2K,3J,2O,1S,2U_9K,3-,1T_16K,2R,10-,2T_6K	cellular component organization	Process	Anaplasma_phagocytophilum_HZ	336	212042	Bacteria	Alphaproteobacteria	1.47	41.6	1		-		Singles				Aerobic	Host-associated	Mesophilic	37	Human, Animal	Human granulocytic anaplasmosis	CP000235	NC_007797
	GO:0034621	K	82.5	2K,3J,2D,2O_9K_16K_6K	cellular macromolecular complex subunit organization	Process	Halobacterium_salinarum_R1	106	478009	Archaea	Euryarchaeota	2.66	65.7	1	4		Rod, Pleomorphic	Singles	No	Yes	Extreme halophilic	Anaerobic	Specialized	Thermophilic	50	No		AM774415,AM774416,AM774417,AM774418,AM774419	NC_010364,NC_010366,NC_010369,NC_010368,NC_010367
	GO:0043933	K	82.5	2K,3J,2D,2O_9K_16K_6K	macromolecular complex subunit organization	Process	Halobacterium_sp	217	64091	Archaea	Euryarchaeota	2.57	65.9	1	2	-	Rod	Singles	No	Yes	Extreme halophilic	Facultative	Specialized	Mesophilic	42	No		AE004437,AE004438,AF016485	NC_002607,NC_002608,NC_001869
							Natronomonas_pharaonis	15742	348780	Archaea	Euryarchaeota	2.75	63.1	1	2						Moderate halophilic	Aerobic	Aquatic		-			CR936257,CR936258,CR936259	NC_007426,NC_007427,NC_007428
1242		K	69.718	GoSim=0.809	GenomeDist=0.271053833333
Cluster ID	Cluster ID	Most frequent COG-category	Percent of this category	ParDist		Ontology	Genome	Project ID	Taxonomy ID	Super Kingdom	Group	Genome Size	GC Content	Number of Chromosomes	Number of Plasmids	Gram Stain	Shape	Arrangment	Endospores	Motility	Salinity	Oxygen Req.	Habitat	Temp. range	Optimal temp.	Pathogenic in	Disease	List of GenBank accessions (comma separated)	List of RefSeq accessions (comma separated)
3 4	GO:0006766	H	72.727	8H,8G_18H,2S_6H,6G_2I,16H	vitamin metabolic process	Process	Dehalococcoides_ethenogenes_195	214	243164	Bacteria	Chloroflexi	1.47	48.9	1		+	Irregular coccus	Singles	No	Yes	Mesophilic	Anaerobic	Multiple	Mesophilic	35	No	None	CP000027	NC_002936
	GO:0006767	H	72.727	8H,8G_18H,2S_6H,6G_2I,16H	water-soluble vitamin metabolic process	Process	Methylibium_petroleiphilum_PM1	10789	420662	Bacteria	Betaproteobacteria	4.6	68.8	1	1	-	Curved rod	Singles		Yes		Facultative	Aquatic	Mesophilic	30			CP000555,CP000556	NC_008825,NC_008826
	GO:0046483	H	66.667	10H,2G,2F_22H,2C,2S,2F_2P,2G,4H,8F_2I,16H,2P	heterocycle metabolic process	Process	Methylobacillus_flagellatus_KT	10647	265072	Bacteria	Betaproteobacteria	3	55.7	1		-	Rod	Singles		Yes		Aerobic	Specialized	Mesophilic	30-42			CP000284	NC_007947
							Methylobacterium_chloromethanicum_CM4	19527	440085	Bacteria	Alphaproteobacteria	6.2	68.1	1	2	-	Rod	Singles		Yes		Aerobic	Terrestrial	Mesophilic	30			CP001298,CP001299,CP001300	NC_011757,NC_011758,NC_011760
1249		H	70.476	GoSim=0.762	GenomeDist=0.117542833333
Cluster ID	Cluster ID	Most frequent COG-category	Percent of this category	ParDist		Ontology	Genome	Project ID	Taxonomy ID	Super Kingdom	Group	Genome Size	GC Content	Number of Chromosomes	Number of Plasmids	Gram Stain	Shape	Arrangment	Endospores	Motility	Salinity	Oxygen Req.	Habitat	Temp. range	Optimal temp.	Pathogenic in	Disease	List of GenBank accessions (comma separated)	List of RefSeq accessions (comma separated)
3 4	GO:0003743	K	65.217	9K_6K_4L_4L	translation initiation factor activity	Function	Halobacterium_salinarum_R1	106	478009	Archaea	Euryarchaeota	2.66	65.7	1	4		Rod, Pleomorphic	Singles	No	Yes	Extreme halophilic	Anaerobic	Specialized	Thermophilic	50	No		AM774415,AM774416,AM774417,AM774418,AM774419	NC_010364,NC_010366,NC_010369,NC_010368,NC_010367
	GO:0008135	K	55.556	9K_6K_2J,4L_2J,4L	translation factor activity, nucleic acid binding	Function	Natronomonas_pharaonis	15742	348780	Archaea	Euryarchaeota	2.75	63.1	1	2						Moderate halophilic	Aerobic	Aquatic		-			CR936257,CR936258,CR936259	NC_007426,NC_007427,NC_007428
	GO:0045182	K	55.556	9K_6K_2J,4L_2J,4L	translation regulator activity	Function	Neisseria_meningitidis_FAM18	255	272831	Bacteria	Betaproteobacteria	2.2	51.6	1		-	Coccus	Pairs				Aerobic	Host-associated	Mesophilic	35-37	Human	Meningitis and septicemia	AM421808	NC_008767
							Xylella_fastidiosa_M23	18457	405441	Bacteria	Gammaproteobacteria	2.54	51.7	1	1	-	Rod	Singles				Aerobic	Host-associated	Mesophilic	-			CP001011,CP001012	NC_010577,NC_010579
1253		K	58.442	GoSim=0.701333333333	GenomeDist=0.270027833333
Cluster ID	Cluster ID	Most frequent COG-category	Percent of this category	ParDist		Ontology	Genome	Project ID	Taxonomy ID	Super Kingdom	Group	Genome Size	GC Content	Number of Chromosomes	Number of Plasmids	Gram Stain	Shape	Arrangment	Endospores	Motility	Salinity	Oxygen Req.	Habitat	Temp. range	Optimal temp.	Pathogenic in	Disease	List of GenBank accessions (comma separated)	List of RefSeq accessions (comma separated)
2 6	GO:0003824	L	33.784	10C,2E,8G,2F,13H,3K,1J,16L,5P,2R,6T_2E,1F,2M,17-,2L,2P,3S,4H_6M,27C,3E,3D,20G,4F,6H,17-,41L,3O,2Q,12P,2S,29R,5T,2V_14C,4E,2D,4F,6M,3K,2J,11-,43L,2Q,7P,23R,5T,6H,2V_1C,22K,3J,1-,33L,1R,30T_2E,24K,3J,31-,115L,4O,7R,46T	catalytic activity	Function	Dehalococcoides_ethenogenes_195	214	243164	Bacteria	Chloroflexi	1.47	48.9	1		+	Irregular coccus	Singles	No	Yes	Mesophilic	Anaerobic	Multiple	Mesophilic	35	No	None	CP000027	NC_002936
	GO:0016740	T	28.767	4C,2E,2G,7H,5L,1P_11-,1S,1F,2M,2H_3C,1E,5G,2F,4H,6-,6M,15R,5T_4C,4E,4F,9-,1K,2J,6M,3L,15R,3T,6H_1C,1R,1-,30T,16L_5R,4-,46T,46L	transferase activity	Function	Helicobacter_acinonychis_Sheeba	17251	382638	Bacteria	Epsilonproteobacteria	1.6	38.2	1	1	-	Spiral	Singles		Yes	Non-halophilic	Microaerophilic	Host-associated	Mesophilic	37	Feline	Gastric lesions	AM260522,AM260523	NC_008229,NC_008230
							Methanosarcina_barkeri_fusaro	103	269797	Archaea	Euryarchaeota	4.84	39.2	1	1		Coccus	Singles, Aggregates	No	No		Anaerobic	Multiple	Mesophilic	35-40	No		CP000098,CP000099	NC_007349,NC_007355
							Methanosarcina_mazei	300	192952	Archaea	Euryarchaeota	4.1	41.5	1			Irregular coccus	Singles, Aggregates	No	No		Anaerobic	Multiple	Mesophilic	30-40	No		AE008384	NC_003901
							Orientia_tsutsugamushi_Boryong	16180	357244	Bacteria	Alphaproteobacteria	2.1	30.5	1		-	Rod						Host-associated		-	Human	Scrub typhus	AM494475	NC_009488
							Orientia_tsutsugamushi_Ikeda	18983	334380	Bacteria	Alphaproteobacteria	2	30.5	1		-	Rod				Non-halophilic		Host-associated	Mesophilic	-	Human	Scrub typhus	AP008981	NC_010793
1264		L	31.008	GoSim=0.814	GenomeDist=0.275607
Cluster ID	Cluster ID	Most frequent COG-category	Percent of this category	ParDist		Ontology	Genome	Project ID	Taxonomy ID	Super Kingdom	Group	Genome Size	GC Content	Number of Chromosomes	Number of Plasmids	Gram Stain	Shape	Arrangment	Endospores	Motility	Salinity	Oxygen Req.	Habitat	Temp. range	Optimal temp.	Pathogenic in	Disease	List of GenBank accessions (comma separated)	List of RefSeq accessions (comma separated)
2 6	GO:0006812	P	66.935	16P,2C_20P,4C_5P,6C,2-_10Q,14P,2R,4M,2H_18P,3S_10P,3C,2-,1M	cation transport	Process	Acidithiobacillus_ferrooxidans_ATCC_23270	53	243159	Bacteria	Gammaproteobacteria	3	58.8	1		-	Rod			Yes		Facultative	Multiple	Mesophilic	30-35	No		CP001219	NC_011761
	GO:0030001	P	66.667	10P_13P,2C_5P,4C,2-_10Q,14P,2R,4M,2H_18P,3S_10P,3C,2-,1M	metal ion transport	Process	Acidithiobacillus_ferrooxidans_ATCC_53993	16689	380394	Bacteria	Other Bacteria	2.9	58.9	1		-	Spiral		No	Yes		Aerobic	Specialized	Mesophilic	-	No		CP001132	NC_011206
							Alkaliphilus_metalliredigens_QYMF	13006	293826	Bacteria	Firmicutes	4.9	36.8	1							Moderate halophilic			Mesophilic	-	No	None	CP000724	NC_009633
							Escherichia_coli_K_12_substr__DH10B	20079	316385	Bacteria	Gammaproteobacteria	4.7	50.8	1		-	Rod	Singles, Pairs		Yes		Facultative	Host-associated	Mesophilic	37	No		CP000948	NC_010473
							Mycobacterium_gilvum_PYR-GCK	15760	350054	Bacteria	Actinobacteria	5.96	67.7	1	3	+	Rod		No	No				Mesophilic	-			CP000656,CP000657,CP000658,CP000659	NC_009338,NC_009339,NC_009340,NC_009341
							Nitrosomonas_eutropha_C71	13913	335283	Bacteria	Betaproteobacteria	2.82	48.5	1	2	-	Pleomorphic	Singles, Chains		Yes			Multiple		-			CP000450,CP000451,CP000452	NC_008341,NC_008344,NC_008342
1276		P	66.812	GoSim=0.877	GenomeDist=0.106615
Cluster ID	Cluster ID	Most frequent COG-category	Percent of this category	ParDist		Ontology	Genome	Project ID	Taxonomy ID	Super Kingdom	Group	Genome Size	GC Content	Number of Chromosomes	Number of Plasmids	Gram Stain	Shape	Arrangment	Endospores	Motility	Salinity	Oxygen Req.	Habitat	Temp. range	Optimal temp.	Pathogenic in	Disease	List of GenBank accessions (comma separated)	List of RefSeq accessions (comma separated)
3 4	GO:0016021	-	28.8	2C,2E,2M,2O,14P,2R,6U_2-,8G,2V_4P,5S,24-,2G_4C,4E,2G,10-,2J,4M,2P,3S,6R,4U,6T,1V	integral to membrane	Component	Acidithiobacillus_ferrooxidans_ATCC_53993	16689	380394	Bacteria	Other Bacteria	2.9	58.9	1		-	Spiral		No	Yes		Aerobic	Specialized	Mesophilic	-	No		CP001132	NC_011206
	GO:0031224	-	29.921	2C,2E,2M,2O,14P,2R,6U_2-,8G,2V_4P,5S,24-,2G_4C,4E,2G,12-,2J,4M,2P,3S,6R,4U,6T,1V	intrinsic to membrane	Component	Bifidobacterium_longum_infantis_ATCC_15697	17189	391904	Bacteria	Actinobacteria	2.8	59.9	1		+	Rod	Singles, Pairs, Chains	No	No		Anaerobic	Host-associated	Mesophilic	37-41	No		CP001095	NC_011593
	GO:0044425	-	29.457	4C,2E,2M,2O,14P,2R,6U_2-,8G,2V_4P,5S,24-,2G_4C,4E,2G,12-,2J,4M,2P,3S,6R,4U,6T,1V	membrane part	Component	Mycoplasma_mycoides	10616	272632	Bacteria	Firmicutes	1.2	24	1		-	Sphere	Singles	No	No	Non-halophilic	Facultative	Host-associated	Mesophilic	37	Cattle	Contagious bovine pleuropneumonia (CBPP)	BX293980	NC_005364
							Ralstonia_solanacearum	13	267608	Bacteria	Betaproteobacteria	5.8	67	1	1		Rod					Aerobic	Multiple	Mesophilic	-	Plant	Plant rot	AL646052,AL646053	NC_003295,NC_003296
1279		-	29.396	GoSim=0.849	GenomeDist=0.156814
Cluster ID	Cluster ID	Most frequent COG-category	Percent of this category	ParDist		Ontology	Genome	Project ID	Taxonomy ID	Super Kingdom	Group	Genome Size	GC Content	Number of Chromosomes	Number of Plasmids	Gram Stain	Shape	Arrangment	Endospores	Motility	Salinity	Oxygen Req.	Habitat	Temp. range	Optimal temp.	Pathogenic in	Disease	List of GenBank accessions (comma separated)	List of RefSeq accessions (comma separated)
2 5	GO:0046483	H	59.406	8H,2C,2K,8F_10H,2G,2F_2C,3D,4F,4H,4P,2S_22H,2C,2S,2F_2I,16H,2P	heterocycle metabolic process	Process	Anaplasma_phagocytophilum_HZ	336	212042	Bacteria	Alphaproteobacteria	1.47	41.6	1		-		Singles				Aerobic	Host-associated	Mesophilic	37	Human, Animal	Human granulocytic anaplasmosis	CP000235	NC_007797
	GO:0051186	H	59.375	5H,6C_10H,6C,2D,8G,2F_2S,4H,6C,3D_22H,2S,2C_16H	cofactor metabolic process	Process	Dehalococcoides_ethenogenes_195	214	243164	Bacteria	Chloroflexi	1.47	48.9	1		+	Irregular coccus	Singles	No	Yes	Mesophilic	Anaerobic	Multiple	Mesophilic	35	No	None	CP000027	NC_002936
							Methanosarcina_barkeri_fusaro	103	269797	Archaea	Euryarchaeota	4.84	39.2	1	1		Coccus	Singles, Aggregates	No	No		Anaerobic	Multiple	Mesophilic	35-40	No		CP000098,CP000099	NC_007349,NC_007355
							Methylibium_petroleiphilum_PM1	10789	420662	Bacteria	Betaproteobacteria	4.6	68.8	1	1	-	Curved rod	Singles		Yes		Facultative	Aquatic	Mesophilic	30			CP000555,CP000556	NC_008825,NC_008826
							Methylobacterium_chloromethanicum_CM4	19527	440085	Bacteria	Alphaproteobacteria	6.2	68.1	1	2	-	Rod	Singles		Yes		Aerobic	Terrestrial	Mesophilic	30			CP001298,CP001299,CP001300	NC_011757,NC_011758,NC_011760
1286		H	59.391	GoSim=0.75	GenomeDist=0.2488365
Cluster ID	Cluster ID	Most frequent COG-category	Percent of this category	ParDist		Ontology	Genome	Project ID	Taxonomy ID	Super Kingdom	Group	Genome Size	GC Content	Number of Chromosomes	Number of Plasmids	Gram Stain	Shape	Arrangment	Endospores	Motility	Salinity	Oxygen Req.	Habitat	Temp. range	Optimal temp.	Pathogenic in	Disease	List of GenBank accessions (comma separated)	List of RefSeq accessions (comma separated)
2 5	GO:0044424	-	22.105	37J,1O_7C,2E,6G,13H,4K,2J,1-_2C,2E,9K,7-,2O,1T_4C,3E,18K,21-,4O,2R,4T_1P,1J,1R,13-,22L	intracellular part	Component	Bartonella_bacilliformis_KC583	16249	360095	Bacteria	Alphaproteobacteria	1.4	38.2	1		-	Rod		No	Yes		Aerobic	Host-associated	Mesophilic	28	Human	Carrion's Disease, Oroya fever	CP000524	NC_008783
	GO:0044444	-	40.404	32J_7H,1-,2E,2G_2E,7-,1T_3E,2K,2R,21-,4T_1P,1J,11-	cytoplasmic part	Component	Desulfotomaculum_reducens_MI-1	13424	349161	Bacteria	Firmicutes	3.6	42.3	1		+	Rod		Yes	Yes	Moderate halophilic	Anaerobic	Aquatic	Mesophilic	37	No		CP000612	NC_009253
							Halobacterium_salinarum_R1	106	478009	Archaea	Euryarchaeota	2.66	65.7	1	4		Rod, Pleomorphic	Singles	No	Yes	Extreme halophilic	Anaerobic	Specialized	Thermophilic	50	No		AM774415,AM774416,AM774417,AM774418,AM774419	NC_010364,NC_010366,NC_010369,NC_010368,NC_010367
							Halobacterium_sp	217	64091	Archaea	Euryarchaeota	2.57	65.9	1	2	-	Rod	Singles	No	Yes	Extreme halophilic	Facultative	Specialized	Mesophilic	42	No		AE004437,AE004438,AF016485	NC_002607,NC_002608,NC_001869
							Microcystis_aeruginosa_NIES_843	27835	449447	Bacteria	Cyanobacteria	5.8	42.3	1			Coccus	Singles		No		Aerobic	Aquatic	Mesophilic	-	Animal, Human	Cyanobacterial hepatotoxicosis, gastroenteritis, skin irritation	AP009552	NC_010296
1301		-	28.374	GoSim=0.819	GenomeDist=0.2473556
Cluster ID	Cluster ID	Most frequent COG-category	Percent of this category	ParDist		Ontology	Genome	Project ID	Taxonomy ID	Super Kingdom	Group	Genome Size	GC Content	Number of Chromosomes	Number of Plasmids	Gram Stain	Shape	Arrangment	Endospores	Motility	Salinity	Oxygen Req.	Habitat	Temp. range	Optimal temp.	Pathogenic in	Disease	List of GenBank accessions (comma separated)	List of RefSeq accessions (comma separated)
2 5	GO:0016301	T	71.127	15T_1R,1-,30T_5R,46T_3C,4R,2-,7T,3G_8S,2R,1-,11L,3T	kinase activity	Function	Methylobacterium_chloromethanicum_CM4	19527	440085	Bacteria	Alphaproteobacteria	6.2	68.1	1	2	-	Rod	Singles		Yes		Aerobic	Terrestrial	Mesophilic	30			CP001298,CP001299,CP001300	NC_011757,NC_011758,NC_011760
	GO:0016773	T	74.436	15T_1R,28T_4R,46T_2C,4R,1-,7T_8S,2R,1-,11L,3T	phosphotransferase activity, alcohol Group as acceptor	Function	Orientia_tsutsugamushi_Boryong	16180	357244	Bacteria	Alphaproteobacteria	2.1	30.5	1		-	Rod						Host-associated		-	Human	Scrub typhus	AM494475	NC_009488
							Orientia_tsutsugamushi_Ikeda	18983	334380	Bacteria	Alphaproteobacteria	2	30.5	1		-	Rod				Non-halophilic		Host-associated	Mesophilic	-	Human	Scrub typhus	AP008981	NC_010793
							Ralstonia_eutropha_H16	13603	381666	Bacteria	Betaproteobacteria	7.45	66.3	2	1	-	Rod			Yes	Non-halophilic	Facultative	Specialized	Mesophilic	30			AM260479,AM260480,AY305378	NC_008313,NC_008314,NC_005241
							Trichodesmium_erythraeum_IMS101	318	203124	Bacteria	Cyanobacteria	7.8	34.1	1			Filament	Filaments, Aggregates		Yes		Aerobic	Aquatic		-	No		CP000393	NC_008312
1303		T	72.727	GoSim=0.728	GenomeDist=0.1042463
Cluster ID	Cluster ID	Most frequent COG-category	Percent of this category	ParDist		Ontology	Genome	Project ID	Taxonomy ID	Super Kingdom	Group	Genome Size	GC Content	Number of Chromosomes	Number of Plasmids	Gram Stain	Shape	Arrangment	Endospores	Motility	Salinity	Oxygen Req.	Habitat	Temp. range	Optimal temp.	Pathogenic in	Disease	List of GenBank accessions (comma separated)	List of RefSeq accessions (comma separated)
2 5	GO:0005975	M	34.043	2C,1E,2D,5G,13M,2R,2V_1C,13M_5C,2R,2M,21G_2M,5-,4U,2G_2U,2M,4-,2G	carbohydrate metabolic process	Process	Bacteroides_vulgatus_ATCC_8482	13378	435590	Bacteria	Bacteroidetes/Chlorobi	5.2	42.2	1		+	Rod	Singles				Anaerobic	Host-associated	Mesophilic	-	Mammal	Opportunistic peritoneal Diseases	CP000139	NC_009614
	GO:0016051	M	36.207	2C,2R,11M,2D,2G_8M_3C,2R,2M,15G_5-_4-	carbohydrate biosynthetic process	Process	Neisseria_meningitidis_Z2491	252	122587	Bacteria	Betaproteobacteria	2.2	51.8	1		-	Coccus	Pairs				Aerobic	Host-associated	Mesophilic	35-37	Human	Meningitis and septicemia	AL157959	NC_003116
							Ralstonia_eutropha_H16	13603	381666	Bacteria	Betaproteobacteria	7.45	66.3	2	1	-	Rod			Yes	Non-halophilic	Facultative	Specialized	Mesophilic	30			AM260479,AM260480,AY305378	NC_008313,NC_008314,NC_005241
							Streptococcus_pyogenes_MGAS315	311	198466	Bacteria	Firmicutes	1.9	38.6	1		+	Coccus	Chains	No	No	Non-halophilic	Facultative	Host-associated	Mesophilic	30-35	Human	Wide range of infections	AE014074	NC_004070
							Streptococcus_pyogenes_SSI-1	301	193567	Bacteria	Firmicutes	1.9	38.6	1		+	Coccus	Chains	No	No	Non-halophilic	Facultative	Host-associated	Mesophilic	30-35	Human	Wide range of infections	BA000034	NC_004606
1308		M	34.868	GoSim=0.779	GenomeDist=0.1355395
Cluster ID	Cluster ID	Most frequent COG-category	Percent of this category	ParDist		Ontology	Genome	Project ID	Taxonomy ID	Super Kingdom	Group	Genome Size	GC Content	Number of Chromosomes	Number of Plasmids	Gram Stain	Shape	Arrangment	Endospores	Motility	Salinity	Oxygen Req.	Habitat	Temp. range	Optimal temp.	Pathogenic in	Disease	List of GenBank accessions (comma separated)	List of RefSeq accessions (comma separated)
2 5	GO:0006766	H	77.5	8H,8G_14H_18H,2S_6H,6G_2I,16H	vitamin metabolic process	Process	Dehalococcoides_ethenogenes_195	214	243164	Bacteria	Chloroflexi	1.47	48.9	1		+	Irregular coccus	Singles	No	Yes	Mesophilic	Anaerobic	Multiple	Mesophilic	35	No	None	CP000027	NC_002936
	GO:0006767	H	77.5	8H,8G_14H_18H,2S_6H,6G_2I,16H	water-soluble vitamin metabolic process	Process	Mesorhizobium_loti	18	266835	Bacteria	Alphaproteobacteria	7.6	62.5	1	2	-	Rod					Aerobic	Multiple	Mesophilic	-	No		BA000012,BA000013,AP003017	NC_002678,NC_002679,NC_002682
							Methylibium_petroleiphilum_PM1	10789	420662	Bacteria	Betaproteobacteria	4.6	68.8	1	1	-	Curved rod	Singles		Yes		Facultative	Aquatic	Mesophilic	30			CP000555,CP000556	NC_008825,NC_008826
							Methylobacillus_flagellatus_KT	10647	265072	Bacteria	Betaproteobacteria	3	55.7	1		-	Rod	Singles		Yes		Aerobic	Specialized	Mesophilic	30-42			CP000284	NC_007947
							Methylobacterium_chloromethanicum_CM4	19527	440085	Bacteria	Alphaproteobacteria	6.2	68.1	1	2	-	Rod	Singles		Yes		Aerobic	Terrestrial	Mesophilic	30			CP001298,CP001299,CP001300	NC_011757,NC_011758,NC_011760
1320		H	77.5	GoSim=0.878	GenomeDist=0.1073512
Cluster ID	Cluster ID	Most frequent COG-category	Percent of this category	ParDist		Ontology	Genome	Project ID	Taxonomy ID	Super Kingdom	Group	Genome Size	GC Content	Number of Chromosomes	Number of Plasmids	Gram Stain	Shape	Arrangment	Endospores	Motility	Salinity	Oxygen Req.	Habitat	Temp. range	Optimal temp.	Pathogenic in	Disease	List of GenBank accessions (comma separated)	List of RefSeq accessions (comma separated)
2 5	GO:0016740	L	50.704	2C,1K,1R,48L,2O_1C,1R,1-,30T,16L_5R,4-,46T,46L_6E,2G,2H,1-,9L,2T_1G,1H,1-,4M,25L,8S,8R,3T,7V	transferase activity	Function	Nitrobacter_winogradskyi_Nb-255	13474	323098	Bacteria	Alphaproteobacteria	3.4	62	1		-	Rod			Yes		Facultative	Terrestrial	Mesophilic	-	No		CP000115	NC_007406
	GO:0016772	L	48.43	1K,48L_1R,1-,30T_5R,4-,46T,28L_1H,1-,9L,2G,2T_1-,23L,8S,2R,3T,7V	transferase activity, transferring phosphorus-containing Groups	Function	Orientia_tsutsugamushi_Boryong	16180	357244	Bacteria	Alphaproteobacteria	2.1	30.5	1		-	Rod						Host-associated		-	Human	Scrub typhus	AM494475	NC_009488
							Orientia_tsutsugamushi_Ikeda	18983	334380	Bacteria	Alphaproteobacteria	2	30.5	1		-	Rod				Non-halophilic		Host-associated	Mesophilic	-	Human	Scrub typhus	AP008981	NC_010793
							Thermoanaerobacter_X514	16394	399726	Bacteria	Firmicutes	2.5	34.5	1		+	Rod					Anaerobic		Thermophilic	60	No		CP000923	NC_010320
							Trichodesmium_erythraeum_IMS101	318	203124	Bacteria	Cyanobacteria	7.8	34.1	1			Filament	Filaments, Aggregates		Yes		Aerobic	Aquatic		-	No		CP000393	NC_008312
1330		L	49.704	GoSim=0.841	GenomeDist=0.1088333
Cluster ID	Cluster ID	Most frequent COG-category	Percent of this category	ParDist		Ontology	Genome	Project ID	Taxonomy ID	Super Kingdom	Group	Genome Size	GC Content	Number of Chromosomes	Number of Plasmids	Gram Stain	Shape	Arrangment	Endospores	Motility	Salinity	Oxygen Req.	Habitat	Temp. range	Optimal temp.	Pathogenic in	Disease	List of GenBank accessions (comma separated)	List of RefSeq accessions (comma separated)
2 5	GO:0016740	T	33.566	4C,4E,23G,4I,2K,2R,2T_1C,2E,3I,10H,2M,2Q,2R,15T_1C,1R,1-,30T,16L_5R,4-,46T,46L_1G,1H,1-,4M,25L,8S,8R,3T,7V	transferase activity	Function	Clostridium_beijerinckii_NCIMB_8052	12637	290402	Bacteria	Firmicutes	6	29.9	1		+	Rod		Yes	Yes	Non-halophilic			Mesophilic	-	No	None	CP000721	NC_009617
	GO:0016773	T	70.677	2T,12G_15T_1R,28T_4R,46T_8S,2R,1-,11L,3T	phosphotransferase activity, alcohol Group as acceptor	Function	Methylobacterium_chloromethanicum_CM4	19527	440085	Bacteria	Alphaproteobacteria	6.2	68.1	1	2	-	Rod	Singles		Yes		Aerobic	Terrestrial	Mesophilic	30			CP001298,CP001299,CP001300	NC_011757,NC_011758,NC_011760
							Orientia_tsutsugamushi_Boryong	16180	357244	Bacteria	Alphaproteobacteria	2.1	30.5	1		-	Rod						Host-associated		-	Human	Scrub typhus	AM494475	NC_009488
							Orientia_tsutsugamushi_Ikeda	18983	334380	Bacteria	Alphaproteobacteria	2	30.5	1		-	Rod				Non-halophilic		Host-associated	Mesophilic	-	Human	Scrub typhus	AP008981	NC_010793
							Trichodesmium_erythraeum_IMS101	318	203124	Bacteria	Cyanobacteria	7.8	34.1	1			Filament	Filaments, Aggregates		Yes		Aerobic	Aquatic		-	No		CP000393	NC_008312
1331		T	45.346	GoSim=0.728
Cluster ID	Cluster ID	Most frequent COG-category	Percent of this category	ParDist		Ontology	Genome	Project ID	Taxonomy ID	Super Kingdom	Group	Genome Size	GC Content	Number of Chromosomes	Number of Plasmids	Gram Stain	Shape	Arrangment	Endospores	Motility	Salinity	Oxygen Req.	Habitat	Temp. range	Optimal temp.	Pathogenic in	Disease	List of GenBank accessions (comma separated)	List of RefSeq accessions (comma separated)
2 5	GO:0016021	-	23.494	2C,2E,2M,2O,14P,2R,6U_2-,8G,2V_4P,5S,24-,2G_4C,4E,2G,10-,2J,4M,2P,3S,6R,4U,6T,1V_2C,2D,3-,2K,2M,3O,14P,2S,9U,2T	integral to membrane	Component	Acidithiobacillus_ferrooxidans_ATCC_53993	16689	380394	Bacteria	Other Bacteria	2.9	58.9	1		-	Spiral		No	Yes		Aerobic	Specialized	Mesophilic	-	No		CP001132	NC_011206
	GO:0031224	-	24.405	2C,2E,2M,2O,14P,2R,6U_2-,8G,2V_4P,5S,24-,2G_4C,4E,2G,12-,2J,4M,2P,3S,6R,4U,6T,1V_2C,2D,3-,2K,2M,3O,14P,2S,9U,2T	intrinsic to membrane	Component	Bifidobacterium_longum_infantis_ATCC_15697	17189	391904	Bacteria	Actinobacteria	2.8	59.9	1		+	Rod	Singles, Pairs, Chains	No	No		Anaerobic	Host-associated	Mesophilic	37-41	No		CP001095	NC_011593
							Mycoplasma_mycoides	10616	272632	Bacteria	Firmicutes	1.2	24	1		-	Sphere	Singles	No	No	Non-halophilic	Facultative	Host-associated	Mesophilic	37	Cattle	Contagious bovine pleuropneumonia (CBPP)	BX293980	NC_005364
							Ralstonia_solanacearum	13	267608	Bacteria	Betaproteobacteria	5.8	67	1	1		Rod					Aerobic	Multiple	Mesophilic	-	Plant	Plant rot	AL646052,AL646053	NC_003295,NC_003296
							Xanthobacter_autotrophicus_Py2	15756	78245	Bacteria	Alphaproteobacteria	5.62	67.3	1	1	-	Rod			Yes		Facultative	Multiple	Mesophilic	-	No		CP000781,CP000782	NC_009717,NC_009720
1341		-	23.952	GoSim=0.883	GenomeDist=0.1451893
Cluster ID	Cluster ID	Most frequent COG-category	Percent of this category	ParDist		Ontology	Genome	Project ID	Taxonomy ID	Super Kingdom	Group	Genome Size	GC Content	Number of Chromosomes	Number of Plasmids	Gram Stain	Shape	Arrangment	Endospores	Motility	Salinity	Oxygen Req.	Habitat	Temp. range	Optimal temp.	Pathogenic in	Disease	List of GenBank accessions (comma separated)	List of RefSeq accessions (comma separated)
2 5	GO:0032991	C	31.429	8K_1P,4C,1V,2H,1F_1Q,3P,12-_18C,2E,2L_1H,7R,7-	macromolecular complex	Component	Halorubrum_lacusprofundi_ATCC_49239	18455	416348	Archaea	Euryarchaeota	3.66	64	2	1		Rod			Yes	Extreme halophilic	Aerobic	Aquatic	Mesophilic	-	No		CP001365,CP001367,CP001366	NC_012029,NC_012030,NC_012028
	GO:0043234	C	32.353	8K_1P,4C,1V,2H,1F_1Q,3P,10-_18C,2E,2L_1H,7R,7-	protein complex	Component	Mycobacterium_bovis_BCG_Tokyo_172	31211	561275	Bacteria	Actinobacteria	4.4	65.6	1		+	Rod	Singles	No	No	Non-halophilic	Aerobic	Host-associated	Mesophilic	-	Human		AP010918	NC_012207
							Nostoc_punctiforme_PCC_73102	216	63737	Bacteria	Cyanobacteria	9.01	41.4	1	5		Filament			Yes		Aerobic	Multiple		-	No		CP001037,CP001038,CP001039,CP001040,CP001041,CP001042	NC_010628,NC_010631,NC_010632,NC_010630,NC_010633,NC_010629
							Pelobacter_propionicus_DSM_2379	13384	338966	Bacteria	Deltaproteobacteria	4.23	58.5	1	2	-	Rod	Singles	No	No	Non-halophilic	Anaerobic	Multiple	Mesophilic	30	No	None	CP000482,CP000483,CP000484	NC_008609,NC_008607,NC_008608
							Trichodesmium_erythraeum_IMS101	318	203124	Bacteria	Cyanobacteria	7.8	34.1	1			Filament	Filaments, Aggregates		Yes		Aerobic	Aquatic		-	No		CP000393	NC_008312
1342		C	31.884	GoSim=0.814	GenomeDist=0.208685
Cluster ID	Cluster ID	Most frequent COG-category	Percent of this category	ParDist		Ontology	Genome	Project ID	Taxonomy ID	Super Kingdom	Group	Genome Size	GC Content	Number of Chromosomes	Number of Plasmids	Gram Stain	Shape	Arrangment	Endospores	Motility	Salinity	Oxygen Req.	Habitat	Temp. range	Optimal temp.	Pathogenic in	Disease	List of GenBank accessions (comma separated)	List of RefSeq accessions (comma separated)
3 3	GO:0000041	P	56.25	10Q,12P,2R,4M,2H_9P_6P,1M,2-	transition metal ion transport	Process	Escherichia_coli_K_12_substr__DH10B	20079	316385	Bacteria	Gammaproteobacteria	4.7	50.8	1		-	Rod	Singles, Pairs		Yes		Facultative	Host-associated	Mesophilic	37	No		CP000948	NC_010473
	GO:0006812	P	59.375	10Q,14P,2R,4M,2H_14P,2C_10P,3C,2-,1M	cation transport	Process	Methanosarcina_barkeri_fusaro	103	269797	Archaea	Euryarchaeota	4.84	39.2	1	1		Coccus	Singles, Aggregates	No	No		Anaerobic	Multiple	Mesophilic	35-40	No		CP000098,CP000099	NC_007349,NC_007355
	GO:0015674	P	53.659	10Q,10P,2R,2M,2H_9P_3P,1M,2-	di-, tri-valent inorganic cation transport	Process	Nitrosomonas_eutropha_C71	13913	335283	Bacteria	Betaproteobacteria	2.82	48.5	1	2	-	Pleomorphic	Singles, Chains		Yes			Multiple		-			CP000450,CP000451,CP000452	NC_008341,NC_008344,NC_008342
1343		P	56.863	GoSim=0.777666666667	GenomeDist=0.291021
Cluster ID	Cluster ID	Most frequent COG-category	Percent of this category	ParDist		Ontology	Genome	Project ID	Taxonomy ID	Super Kingdom	Group	Genome Size	GC Content	Number of Chromosomes	Number of Plasmids	Gram Stain	Shape	Arrangment	Endospores	Motility	Salinity	Oxygen Req.	Habitat	Temp. range	Optimal temp.	Pathogenic in	Disease	List of GenBank accessions (comma separated)	List of RefSeq accessions (comma separated)
3 3	GO:0000746	-	43.299	2-,4U_1E,1U,4J,34-,13L_6-,29U,3L	conjugation	Process	Cyanothece_PCC_7424	20479	65393	Bacteria	Cyanobacteria	6.52	38.5	1	6		Coccus	Singles		No		Facultative	Aquatic	Mesophilic	-	No		CP001291,CP001292,CP001293,CP001294,CP001295,CP001296,CP001297	NC_011729,NC_011738,NC_011737,NC_011730,NC_011732,NC_011733,NC_011734
	GO:0009291	U	34.783	2-,4U_7-,4J,1U,13L,1E_11U,3L	unidirectional conjugation	Process	Orientia_tsutsugamushi_Ikeda	18983	334380	Bacteria	Alphaproteobacteria	2	30.5	1		-	Rod				Non-halophilic		Host-associated	Mesophilic	-	Human	Scrub typhus	AP008981	NC_010793
	GO:0009292	U	34.783	2-,4U_7-,4J,1U,13L,1E_11U,3L	genetic transfer	Process	Xanthobacter_autotrophicus_Py2	15756	78245	Bacteria	Alphaproteobacteria	5.62	67.3	1	1	-	Rod			Yes		Facultative	Multiple	Mesophilic	-	No		CP000781,CP000782	NC_009717,NC_009720
1369		U	34.921	GoSim=0.717666666667	GenomeDist=0.11731
Cluster ID	Cluster ID	Most frequent COG-category	Percent of this category	ParDist		Ontology	Genome	Project ID	Taxonomy ID	Super Kingdom	Group	Genome Size	GC Content	Number of Chromosomes	Number of Plasmids	Gram Stain	Shape	Arrangment	Endospores	Motility	Salinity	Oxygen Req.	Habitat	Temp. range	Optimal temp.	Pathogenic in	Disease	List of GenBank accessions (comma separated)	List of RefSeq accessions (comma separated)
3 3	GO:0006811	P	66.667	10Q,18P,2R,4M,2H_20P,2C,2R_18P,4C,1-,1M	ion transport	Process	Escherichia_coli_K_12_substr__DH10B	20079	316385	Bacteria	Gammaproteobacteria	4.7	50.8	1		-	Rod	Singles, Pairs		Yes		Facultative	Host-associated	Mesophilic	37	No		CP000948	NC_010473
	GO:0006812	P	61.765	10Q,14P,2R,4M,2H_14P,2C_14P,4C,1-,1M	cation transport	Process	Methanosarcina_barkeri_fusaro	103	269797	Archaea	Euryarchaeota	4.84	39.2	1	1		Coccus	Singles, Aggregates	No	No		Anaerobic	Multiple	Mesophilic	35-40	No		CP000098,CP000099	NC_007349,NC_007355
	GO:0015674	P	54.762	10Q,10P,2R,2M,2H_9P_4P,2C,1-	di-, tri-valent inorganic cation transport	Process	Ralstonia_metallidurans_CH34	250	266264	Bacteria	Betaproteobacteria	6.91	63.5	2	2	-	Rod	Singles				Facultative	Specialized	Mesophilic	30	No		CP000352,CP000353,CP000354,CP000355	NC_007973,NC_007974,NC_007971,NC_007972
1377		P	62.371	GoSim=0.84	GenomeDist=0.296966333333
Cluster ID	Cluster ID	Most frequent COG-category	Percent of this category	ParDist		Ontology	Genome	Project ID	Taxonomy ID	Super Kingdom	Group	Genome Size	GC Content	Number of Chromosomes	Number of Plasmids	Gram Stain	Shape	Arrangment	Endospores	Motility	Salinity	Oxygen Req.	Habitat	Temp. range	Optimal temp.	Pathogenic in	Disease	List of GenBank accessions (comma separated)	List of RefSeq accessions (comma separated)
2 4	GO:0051186	H	54	10H,6C,2D,8G,2F_4C,6G,6H,10Q,2S,2R_22H,2S,2C_16H	cofactor metabolic process	Process	Dehalococcoides_ethenogenes_195	214	243164	Bacteria	Chloroflexi	1.47	48.9	1		+	Irregular coccus	Singles	No	Yes	Mesophilic	Anaerobic	Multiple	Mesophilic	35	No	None	CP000027	NC_002936
	GO:0051188	H	62.791	10H,6C,2D,2G,2F_10Q,6H,2S,2R,2G_22H,2S,2C_16H	cofactor biosynthetic process	Process	Escherichia_coli_K_12_substr__DH10B	20079	316385	Bacteria	Gammaproteobacteria	4.7	50.8	1		-	Rod	Singles, Pairs		Yes		Facultative	Host-associated	Mesophilic	37	No		CP000948	NC_010473
							Methylibium_petroleiphilum_PM1	10789	420662	Bacteria	Betaproteobacteria	4.6	68.8	1	1	-	Curved rod	Singles		Yes		Facultative	Aquatic	Mesophilic	30			CP000555,CP000556	NC_008825,NC_008826
							Methylobacterium_chloromethanicum_CM4	19527	440085	Bacteria	Alphaproteobacteria	6.2	68.1	1	2	-	Rod	Singles		Yes		Aerobic	Terrestrial	Mesophilic	30			CP001298,CP001299,CP001300	NC_011757,NC_011758,NC_011760
1382		H	58.065	GoSim=0.746	GenomeDist=0.146290166667
Cluster ID	Cluster ID	Most frequent COG-category	Percent of this category	ParDist		Ontology	Genome	Project ID	Taxonomy ID	Super Kingdom	Group	Genome Size	GC Content	Number of Chromosomes	Number of Plasmids	Gram Stain	Shape	Arrangment	Endospores	Motility	Salinity	Oxygen Req.	Habitat	Temp. range	Optimal temp.	Pathogenic in	Disease	List of GenBank accessions (comma separated)	List of RefSeq accessions (comma separated)
2 4	GO:0005886	C	25.41	4C,12E,3G,22P,1R,7U_6C,1F,2J,1-,9P,1S,3R,4V_1E,19-_21C,1U,4V	plasma membrane	Component	Burkholderia_xenovorans_LB400	254	266265	Bacteria	Betaproteobacteria	9.8	62.6	3		-	Rod	Singles	No	Yes		Aerobic	Multiple	Mesophilic	30	Human, Plants	Opportunistic infections	CP000271,CP000272,CP000270	NC_007952,NC_007953,NC_007951
	GO:0016020	C	28.094	27C,14E,6G,1-,16M,36P,15R,21U,9T,6V_10C,2E,2F,1K,4J,7-,10P,1S,4R,2U,4V_1E,20-_47C,3M,3-,13P,8U,2T,4V	membrane	Component	Escherichia_coli_55989	33413	585055	Bacteria	Gammaproteobacteria	5.2	50.7	1		-	Rod		No	Yes		Facultative	Multiple	Mesophilic	-	Human	Gastroenteritis	CU928145	NC_011748
							Mycoplasma_pneumoniae	99	272634	Bacteria	Firmicutes	0.82	40	1		-	Sphere	Singles	No	Yes	Non-halophilic	Facultative	Host-associated	Mesophilic	37	Human	Atypical pneumonia in older children and young adults	U00089	NC_000912
							Pelobacter_propionicus_DSM_2379	13384	338966	Bacteria	Deltaproteobacteria	4.23	58.5	1	2	-	Rod	Singles	No	No	Non-halophilic	Anaerobic	Multiple	Mesophilic	30	No	None	CP000482,CP000483,CP000484	NC_008609,NC_008607,NC_008608
1396		C	27.316	GoSim=0.86	GenomeDist=0.163227666667
Cluster ID	Cluster ID	Most frequent COG-category	Percent of this category	ParDist		Ontology	Genome	Project ID	Taxonomy ID	Super Kingdom	Group	Genome Size	GC Content	Number of Chromosomes	Number of Plasmids	Gram Stain	Shape	Arrangment	Endospores	Motility	Salinity	Oxygen Req.	Habitat	Temp. range	Optimal temp.	Pathogenic in	Disease	List of GenBank accessions (comma separated)	List of RefSeq accessions (comma separated)
4 2	GO:0016020	-	36.264	6C,2E,5M,2O,18P,2R,8U_6P,5S,2R,33-,2G	membrane	Component	Acidithiobacillus_ferrooxidans_ATCC_53993	16689	380394	Bacteria	Other Bacteria	2.9	58.9	1		-	Spiral		No	Yes		Aerobic	Specialized	Mesophilic	-	No		CP001132	NC_011206
	GO:0016021	-	36.923	2C,2E,2M,2O,14P,2R,6U_4P,5S,24-,2G	integral to membrane	Component	Mycoplasma_mycoides	10616	272632	Bacteria	Firmicutes	1.2	24	1		-	Sphere	Singles	No	No	Non-halophilic	Facultative	Host-associated	Mesophilic	37	Cattle	Contagious bovine pleuropneumonia (CBPP)	BX293980	NC_005364
	GO:0031224	-	36.923	2C,2E,2M,2O,14P,2R,6U_4P,5S,24-,2G	intrinsic to membrane	Component
	GO:0044425	-	35.821	4C,2E,2M,2O,14P,2R,6U_4P,5S,24-,2G	membrane part	Component
1397		-	36.458	GoSim=0.810666666667	GenomeDist=0.185795
Cluster ID	Cluster ID	Most frequent COG-category	Percent of this category	ParDist		Ontology	Genome	Project ID	Taxonomy ID	Super Kingdom	Group	Genome Size	GC Content	Number of Chromosomes	Number of Plasmids	Gram Stain	Shape	Arrangment	Endospores	Motility	Salinity	Oxygen Req.	Habitat	Temp. range	Optimal temp.	Pathogenic in	Disease	List of GenBank accessions (comma separated)	List of RefSeq accessions (comma separated)
2 4	GO:0008233	M	27.5	1-,3O,3V_2E,2J,2M,1S,3R,4U_1-,2C,7M,3O,1N_2-,1R,2M	peptidase activity	Function	Anaerocellum_thermophilum_DSM_6725	29407	521460	Bacteria	Firmicutes	2.91	35.2	1	2							Anaerobic	Specialized	Thermophilic	-	No		CP001393,CP001394,CP001395	NC_012034,NC_012036,NC_012037
	GO:0070011	M	28.947	1-,3O,2V_2E,2J,2M,1S,3R,4U_1-,2C,7M,3O,1N_2-,2M	peptidase activity, acting on L-amino acid peptides	Function	Paracoccus_denitrificans_PD1222	13020	318586	Bacteria	Alphaproteobacteria	5.25	66.8	2	1	-	Sphere, Rod	Singles, Pairs, Clusters	No	No		Aerobic	Multiple	Mesophilic	25-30	No		CP000489,CP000490,CP000491	NC_008686,NC_008687,NC_008688
							Thermoanaerobacter_tengcongensis	249	273068	Bacteria	Firmicutes	2.69	37.6	1		-	Rod	Singles, Pairs, Chains		Yes		Anaerobic	Specialized	Hyperthermophilic	75	No		AE008691	NC_003869
							Treponema_denticola_ATCC_35405	4	243275	Bacteria	Spirochaetes	2.8	37.9	1			Spiral	Singles	No	Yes		Anaerobic	Host-associated	Mesophilic	30-42	Human	Periodontal Disease, gum inflamation	AE017226	NC_002967
1420		M	28.205	GoSim=0.858	GenomeDist=0.135976833333
Cluster ID	Cluster ID	Most frequent COG-category	Percent of this category	ParDist		Ontology	Genome	Project ID	Taxonomy ID	Super Kingdom	Group	Genome Size	GC Content	Number of Chromosomes	Number of Plasmids	Gram Stain	Shape	Arrangment	Endospores	Motility	Salinity	Oxygen Req.	Habitat	Temp. range	Optimal temp.	Pathogenic in	Disease	List of GenBank accessions (comma separated)	List of RefSeq accessions (comma separated)
2 4	GO:0004359	D	90	2D_7D_2H,3D_6D	glutaminase activity	Function	Borrelia_burgdorferi_ZS7	19839	445985	Bacteria	Spirochaetes	1.35	28.3	1	14		Spiral		No	Yes		Microaerophilic	Host-associated	Mesophilic	-	Human	Lyme Disease	CP001198,CP001205,CP001199,CP001200,CP001201,CP001202,CP001203,CP001204,CP001206,CP001207,CP001208,CP001209,CP001210,CP001211,CP001212	NC_011728,NC_011783,NC_011784,NC_011735,NC_011778,NC_011720,NC_011781,NC_011782,NC_011731,NC_011785,NC_011736,NC_011779,NC_011780,NC_011722,NC_011724
	GO:0042242	D	90	2D_7D_2H,3D_6D	cobyrinic acid a,c-diamide synthase activity	Function	Halobacterium_sp	217	64091	Archaea	Euryarchaeota	2.57	65.9	1	2	-	Rod	Singles	No	Yes	Extreme halophilic	Facultative	Specialized	Mesophilic	42	No		AE004437,AE004438,AF016485	NC_002607,NC_002608,NC_001869
							Methanosarcina_barkeri_fusaro	103	269797	Archaea	Euryarchaeota	4.84	39.2	1	1		Coccus	Singles, Aggregates	No	No		Anaerobic	Multiple	Mesophilic	35-40	No		CP000098,CP000099	NC_007349,NC_007355
							Xanthobacter_autotrophicus_Py2	15756	78245	Bacteria	Alphaproteobacteria	5.62	67.3	1	1	-	Rod			Yes		Facultative	Multiple	Mesophilic	-	No		CP000781,CP000782	NC_009717,NC_009720
1421		D	90	GoSim=0.876	GenomeDist=0.309588333333
Cluster ID	Cluster ID	Most frequent COG-category	Percent of this category	ParDist		Ontology	Genome	Project ID	Taxonomy ID	Super Kingdom	Group	Genome Size	GC Content	Number of Chromosomes	Number of Plasmids	Gram Stain	Shape	Arrangment	Endospores	Motility	Salinity	Oxygen Req.	Habitat	Temp. range	Optimal temp.	Pathogenic in	Disease	List of GenBank accessions (comma separated)	List of RefSeq accessions (comma separated)
2 4	GO:0004518	-	43.636	11-,7L,2V_4-,5L,4V_1K,2J,6-,4L_3-,6L	nuclease activity	Function	Escherichia_coli_O157_H7_EC4115	27739	444450	Bacteria	Gammaproteobacteria	5.73	50.4	1	2	-	Rod	Singles, Pairs	No	Yes		Facultative	Multiple	Mesophilic	37	Human	Hemorrhagic colitis	CP001163,CP001164,CP001165	NC_011350,NC_011353,NC_011351
	GO:0016788	-	36.923	2R,11-,3T,7L,2V_2R,4-,5L,4V_1I,1K,2J,6-,4L,2P_3-,6L	hydrolase activity, acting on ester bonds	Function	Escherichia_coli_O157H7	226	386585	Bacteria	Gammaproteobacteria	5.6	50.5	1	2	-	Rod	Singles, Pairs		Yes		Facultative	Host-associated	Mesophilic	37	Human	Hemorrhagic colitis	BA000007,AB011549,AB011548	NC_002695,NC_002128,NC_002127
							Mycobacterium_bovis_BCG_Pasteur_1173P2	18059	410289	Bacteria	Actinobacteria	4.4	65.6	1		+	Rod	Singles	No	No	Non-halophilic	Aerobic	Host-associated	Mesophilic	-	Bovine	Bovine tuberculosis	AM408590	NC_008769
							Onion_yellows_phytoplasma	9615	262768	Bacteria	Firmicutes	0.86	27.7	1			Sphere					Aerobic	Host-associated	Mesophilic	-	Onion	Onions yellow Disease	AP006628	NC_005303
1422		-	40	GoSim=0.858	GenomeDist=0.131012666667
Cluster ID	Cluster ID	Most frequent COG-category	Percent of this category	ParDist		Ontology	Genome	Project ID	Taxonomy ID	Super Kingdom	Group	Genome Size	GC Content	Number of Chromosomes	Number of Plasmids	Gram Stain	Shape	Arrangment	Endospores	Motility	Salinity	Oxygen Req.	Habitat	Temp. range	Optimal temp.	Pathogenic in	Disease	List of GenBank accessions (comma separated)	List of RefSeq accessions (comma separated)
2 4	GO:0006812	P	61.905	10Q,14P,2R,4M,2H_14P,2C_10P,3C,2-,1M_14P,4C,1-,1M	cation transport	Process	Escherichia_coli_K_12_substr__DH10B	20079	316385	Bacteria	Gammaproteobacteria	4.7	50.8	1		-	Rod	Singles, Pairs		Yes		Facultative	Host-associated	Mesophilic	37	No		CP000948	NC_010473
	GO:0015674	P	54.167	10Q,10P,2R,2M,2H_9P_3P,1M,2-_4P,2C,1-	di-, tri-valent inorganic cation transport	Process	Methanosarcina_barkeri_fusaro	103	269797	Archaea	Euryarchaeota	4.84	39.2	1	1		Coccus	Singles, Aggregates	No	No		Anaerobic	Multiple	Mesophilic	35-40	No		CP000098,CP000099	NC_007349,NC_007355
							Nitrosomonas_eutropha_C71	13913	335283	Bacteria	Betaproteobacteria	2.82	48.5	1	2	-	Pleomorphic	Singles, Chains		Yes			Multiple		-			CP000450,CP000451,CP000452	NC_008341,NC_008344,NC_008342
							Ralstonia_metallidurans_CH34	250	266264	Bacteria	Betaproteobacteria	6.91	63.5	2	2	-	Rod	Singles				Facultative	Specialized	Mesophilic	30	No		CP000352,CP000353,CP000354,CP000355	NC_007973,NC_007974,NC_007971,NC_007972
1425		P	59.091	GoSim=0.877	GenomeDist=0.237099333333
Cluster ID	Cluster ID	Most frequent COG-category	Percent of this category	ParDist		Ontology	Genome	Project ID	Taxonomy ID	Super Kingdom	Group	Genome Size	GC Content	Number of Chromosomes	Number of Plasmids	Gram Stain	Shape	Arrangment	Endospores	Motility	Salinity	Oxygen Req.	Habitat	Temp. range	Optimal temp.	Pathogenic in	Disease	List of GenBank accessions (comma separated)	List of RefSeq accessions (comma separated)
4 2	GO:0005509	R	40	4-,5S,6R,2E,1P_3P,10S,12R,2-	calcium ion binding	Function	Candidatus_Methanosphaerula_palustris_E1_9c
	GO:0043167	R	28.571	4C,2E,4H,4-,1P,5S,6R_13C,2E,6G,3F,2H,2K,2-,1L,9P,10S,22R	ion binding	Function	Methanosarcina_acetivorans	290	188937	Archaea	Euryarchaeota	5.75	42.7	1			Irregular coccus	Singles, Aggregates	No	No		Anaerobic	Aquatic	Mesophilic	35-40	No		AE010299	NC_003552
	GO:0043169	R	28.571	4C,2E,4H,4-,1P,5S,6R_13C,2E,6G,3F,2H,2K,2-,1L,9P,10S,22R	cation binding	Function
	GO:0046872	R	28.571	4C,2E,4H,4-,1P,5S,6R_13C,2E,6G,3F,2H,2K,2-,1L,9P,10S,22R	metal ion binding	Function
1430		R	30.088	GoSim=0.762333333333	GenomeDist=0.1071
Cluster ID	Cluster ID	Most frequent COG-category	Percent of this category	ParDist		Ontology	Genome	Project ID	Taxonomy ID	Super Kingdom	Group	Genome Size	GC Content	Number of Chromosomes	Number of Plasmids	Gram Stain	Shape	Arrangment	Endospores	Motility	Salinity	Oxygen Req.	Habitat	Temp. range	Optimal temp.	Pathogenic in	Disease	List of GenBank accessions (comma separated)	List of RefSeq accessions (comma separated)
2 4	GO:0009291	U	38.776	2-,4U_7-,4J,1U,13L,1E_3U_11U,3L	unidirectional conjugation	Process	Cyanothece_PCC_7424	20479	65393	Bacteria	Cyanobacteria	6.52	38.5	1	6		Coccus	Singles		No		Facultative	Aquatic	Mesophilic	-	No		CP001291,CP001292,CP001293,CP001294,CP001295,CP001296,CP001297	NC_011729,NC_011738,NC_011737,NC_011730,NC_011732,NC_011733,NC_011734
	GO:0009292	U	38.776	2-,4U_7-,4J,1U,13L,1E_3U_11U,3L	genetic transfer	Process	Orientia_tsutsugamushi_Ikeda	18983	334380	Bacteria	Alphaproteobacteria	2	30.5	1		-	Rod				Non-halophilic		Host-associated	Mesophilic	-	Human	Scrub typhus	AP008981	NC_010793
							Streptococcus_agalactiae_NEM316	334	211110	Bacteria	Firmicutes	2.2	35.6	1		+	Coccus	Chains	No	No		Facultative	Host-associated	Mesophilic	37	Human	Neonatal GBS meningitis	AL732656	NC_004368
							Xanthobacter_autotrophicus_Py2	15756	78245	Bacteria	Alphaproteobacteria	5.62	67.3	1	1	-	Rod			Yes		Facultative	Multiple	Mesophilic	-	No		CP000781,CP000782	NC_009717,NC_009720
1435		U	38.776	GoSim=0.746	GenomeDist=0.1196905
Cluster ID	Cluster ID	Most frequent COG-category	Percent of this category	ParDist		Ontology	Genome	Project ID	Taxonomy ID	Super Kingdom	Group	Genome Size	GC Content	Number of Chromosomes	Number of Plasmids	Gram Stain	Shape	Arrangment	Endospores	Motility	Salinity	Oxygen Req.	Habitat	Temp. range	Optimal temp.	Pathogenic in	Disease	List of GenBank accessions (comma separated)	List of RefSeq accessions (comma separated)
2 4	GO:0006827	P	95.455	6P_3P,1H_5P_7P	high-affinity iron ion transport	Process	Acaryochloris_marina_MBIC11017	12997	329726	Bacteria	Cyanobacteria	8.36	47	1	9		Sphere, Ellipse	Singles				Aerobic	Aquatic	Mesophilic	-	No	None	CP000828,CP000838,CP000839,CP000840,CP000841,CP000842,CP000843,CP000844,CP000845,CP000846	NC_009925,NC_009926,NC_009927,NC_009928,NC_009929,NC_009930,NC_009931,NC_009932,NC_009933,NC_009934
	GO:0034755	P	95.455	6P_3P,1H_5P_7P	iron ion transmembrane transport	Process	Dehalococcoides_ethenogenes_195	214	243164	Bacteria	Chloroflexi	1.47	48.9	1		+	Irregular coccus	Singles	No	Yes	Mesophilic	Anaerobic	Multiple	Mesophilic	35	No	None	CP000027	NC_002936
							Methanosarcina_acetivorans	290	188937	Archaea	Euryarchaeota	5.75	42.7	1			Irregular coccus	Singles, Aggregates	No	No		Anaerobic	Aquatic	Mesophilic	35-40	No		AE010299	NC_003552
							Methanosarcina_barkeri_fusaro	103	269797	Archaea	Euryarchaeota	4.84	39.2	1	1		Coccus	Singles, Aggregates	No	No		Anaerobic	Multiple	Mesophilic	35-40	No		CP000098,CP000099	NC_007349,NC_007355
1438		P	95.455	GoSim=0.939	GenomeDist=0.3168485
Cluster ID	Cluster ID	Most frequent COG-category	Percent of this category	ParDist		Ontology	Genome	Project ID	Taxonomy ID	Super Kingdom	Group	Genome Size	GC Content	Number of Chromosomes	Number of Plasmids	Gram Stain	Shape	Arrangment	Endospores	Motility	Salinity	Oxygen Req.	Habitat	Temp. range	Optimal temp.	Pathogenic in	Disease	List of GenBank accessions (comma separated)	List of RefSeq accessions (comma separated)
2 3	GO:0016020	C	30.994	6C,2E,5M,2O,18P,2R,8U_6P,5S,2R,33-,2G_47C,3M,3-,13P,8U,2T,4V	membrane	Component	Acidithiobacillus_ferrooxidans_ATCC_53993	16689	380394	Bacteria	Other Bacteria	2.9	58.9	1		-	Spiral		No	Yes		Aerobic	Specialized	Mesophilic	-	No		CP001132	NC_011206
	GO:0044425	C	29.268	4C,2E,2M,2O,14P,2R,6U_4P,5S,24-,2G_32C,3-,11P,4U,2T,4V	membrane part	Component	Mycoplasma_mycoides	10616	272632	Bacteria	Firmicutes	1.2	24	1		-	Sphere	Singles	No	No	Non-halophilic	Facultative	Host-associated	Mesophilic	37	Cattle	Contagious bovine pleuropneumonia (CBPP)	BX293980	NC_005364
							Pelobacter_propionicus_DSM_2379	13384	338966	Bacteria	Deltaproteobacteria	4.23	58.5	1	2	-	Rod	Singles	No	No	Non-halophilic	Anaerobic	Multiple	Mesophilic	30	No	None	CP000482,CP000483,CP000484	NC_008609,NC_008607,NC_008608
1453		C	30.272	GoSim=0.866	GenomeDist=0.150101666667
Cluster ID	Cluster ID	Most frequent COG-category	Percent of this category	ParDist		Ontology	Genome	Project ID	Taxonomy ID	Super Kingdom	Group	Genome Size	GC Content	Number of Chromosomes	Number of Plasmids	Gram Stain	Shape	Arrangment	Endospores	Motility	Salinity	Oxygen Req.	Habitat	Temp. range	Optimal temp.	Pathogenic in	Disease	List of GenBank accessions (comma separated)	List of RefSeq accessions (comma separated)
3 2	GO:0004518	-	48.276	11-,7L,2V_3-,6L	nuclease activity	Function	Escherichia_coli_O157_H7_EC4115	27739	444450	Bacteria	Gammaproteobacteria	5.73	50.4	1	2	-	Rod	Singles, Pairs	No	Yes		Facultative	Multiple	Mesophilic	37	Human	Hemorrhagic colitis	CP001163,CP001164,CP001165	NC_011350,NC_011353,NC_011351
	GO:0016787	L	34.021	2J,14-,8L,18R,9U,3T,2V_3-,25L,13O	hydrolase activity	Function	Onion_yellows_phytoplasma	9615	262768	Bacteria	Firmicutes	0.86	27.7	1			Sphere					Aerobic	Host-associated	Mesophilic	-	Onion	Onions yellow Disease	AP006628	NC_005303
	GO:0016788	-	41.176	2R,11-,3T,7L,2V_3-,6L	hydrolase activity, acting on ester bonds	Function
1490		L	36.875	GoSim=0.809	GenomeDist=0.180476
Cluster ID	Cluster ID	Most frequent COG-category	Percent of this category	ParDist		Ontology	Genome	Project ID	Taxonomy ID	Super Kingdom	Group	Genome Size	GC Content	Number of Chromosomes	Number of Plasmids	Gram Stain	Shape	Arrangment	Endospores	Motility	Salinity	Oxygen Req.	Habitat	Temp. range	Optimal temp.	Pathogenic in	Disease	List of GenBank accessions (comma separated)	List of RefSeq accessions (comma separated)
2 3	GO:0015078	C	100	9C_7C_18C	hydrogen ion transmembrane transporter activity	Function	Mycobacterium_gilvum_PYR-GCK	15760	350054	Bacteria	Actinobacteria	5.96	67.7	1	3	+	Rod		No	No				Mesophilic	-			CP000656,CP000657,CP000658,CP000659	NC_009338,NC_009339,NC_009340,NC_009341
	GO:0022890	C	77.273	5P,9C_3P,7C_2P,18C	inorganic cation transmembrane transporter activity	Function	Nitrobacter_winogradskyi_Nb-255	13474	323098	Bacteria	Alphaproteobacteria	3.4	62	1		-	Rod			Yes		Facultative	Terrestrial	Mesophilic	-	No		CP000115	NC_007406
							Pelobacter_propionicus_DSM_2379	13384	338966	Bacteria	Deltaproteobacteria	4.23	58.5	1	2	-	Rod	Singles	No	No	Non-halophilic	Anaerobic	Multiple	Mesophilic	30	No	None	CP000482,CP000483,CP000484	NC_008609,NC_008607,NC_008608
1495		C	87.179	GoSim=0.806	GenomeDist=0.115687
Cluster ID	Cluster ID	Most frequent COG-category	Percent of this category	ParDist		Ontology	Genome	Project ID	Taxonomy ID	Super Kingdom	Group	Genome Size	GC Content	Number of Chromosomes	Number of Plasmids	Gram Stain	Shape	Arrangment	Endospores	Motility	Salinity	Oxygen Req.	Habitat	Temp. range	Optimal temp.	Pathogenic in	Disease	List of GenBank accessions (comma separated)	List of RefSeq accessions (comma separated)
2 2	GO:0005886	C	58.333	8G,2V_21C,1U,4V	plasma membrane	Component	Bifidobacterium_longum_infantis_ATCC_15697	17189	391904	Bacteria	Actinobacteria	2.8	59.9	1		+	Rod	Singles, Pairs, Chains	No	No		Anaerobic	Host-associated	Mesophilic	37-41	No		CP001095	NC_011593
	GO:0044425	C	47.059	2-,8G,2V_32C,3-,11P,4U,2T,4V	membrane part	Component	Pelobacter_propionicus_DSM_2379	13384	338966	Bacteria	Deltaproteobacteria	4.23	58.5	1	2	-	Rod	Singles	No	No	Non-halophilic	Anaerobic	Multiple	Mesophilic	30	No	None	CP000482,CP000483,CP000484	NC_008609,NC_008607,NC_008608
1533		C	50.962	GoSim=0.742	GenomeDist=0.148796
Cluster ID	Cluster ID	Most frequent COG-category	Percent of this category	ParDist		Ontology	Genome	Project ID	Taxonomy ID	Super Kingdom	Group	Genome Size	GC Content	Number of Chromosomes	Number of Plasmids	Gram Stain	Shape	Arrangment	Endospores	Motility	Salinity	Oxygen Req.	Habitat	Temp. range	Optimal temp.	Pathogenic in	Disease	List of GenBank accessions (comma separated)	List of RefSeq accessions (comma separated)
3 22	GO:0043170	L	80.192	3E,1C,4J,2-,102L_1C,1D,1M,7K,4J,14-,150L,2T,6V_17K,11-,93L,2O,1S,4U,1T_10K,2M,129L,2O,1S,1R_2G,2I,2K,2-,64L,1R_2E,4M,5K,1-,178L,2O,2S_76-,2K,1J,2M,142L,6O,3Q,6S,5R,2U,5V_2S,2J,1-,20L_9K,2J,119L,6T_3J,1R,47L,28T_2E,3J,27-,142L,4R,46T_1E,10-,28L_1C,1E,2M,11K,2J,72-,104L,2O,2U,1T_2M,4K,2J,4-,72L_2G,6K,2J,3-,129L,2O,2R,6T,2V_1K,2J,23-,83L,1T_2K,4J,7-,437L,2O,3R,3U_4C,8-,2K,2J,2M,563L,2O,1R_4K,13R,18-…	macromolecule metabolic process	Process	Acidovorax_avenae_citrulli_AAC00-1	15708	397945	Bacteria	Betaproteobacteria	5.4	68.5	1		-	Rod		No	Yes	Non-halophilic	Aerobic	Multiple	Mesophilic	-	Fruit	Bacterial fruit blotch	CP000512	NC_008752
	GO:0043283	L	80.424	3E,4J,2-,102L_1D,1M,7K,4J,14-,150L,2T,6V_17K,11-,93L,2O,1S,4U,1T_10K,2M,129L,2O,1S,1R_2I,2K,1R,2-,64L_2E,4M,5K,1-,178L,2O,2S_76-,2K,1J,2M,142L,6O,3Q,6S,5R,2U,5V_2S,2J,1-,20L_9K,2J,119L,6T_3J,1R,47L,28T_2E,3J,27-,142L,4R,46T_1E,10-,28L_1C,1E,2M,11K,2J,72-,104L,2O,2U,1T_2M,4K,2J,4-,72L_6K,2J,3-,129L,2O,2R,6T,2V_1K,2J,23-,83L,1T_2K,4J,7-,437L,2O,3R,3U_4C,2K,2J,8-,563L,2O,1R_4K,13R,18-,20L,2J_2E,3K,2…	biopolymer metabolic process	Process	Bordetella_petrii	28135	340100	Bacteria	Betaproteobacteria	5.3	65.5	1		-	Coccobacillus	Singles, Chains		No		Anaerobic	Aquatic	Mesophilic	-	No		AM902716	NC_010170
	GO:0044260	L	81.424	1E,1C,4J,2-,102L_1C,1D,1M,7K,4J,13-,150L,2T,6V_17K,11-,93L,2O,1S,1T_10K,2M,129L,2O,1S,1R_2I,2K,2-,64L,2G_2M,5K,1-,178L_76-,2K,1J,2M,142L,6S,2R,5V_2S,2J,1-,20L_9K,2J,119L,6T_3J,1R,47L,28T_2E,3J,27-,142L,4R,46T_10-,28L_1C,1E,2M,11K,2J,72-,104L,2O,1T_4K,2J,2-,72L_2G,6K,2J,3-,129L,2R,6T,2V_1K,2J,23-,83L,1T_2K,4J,7-,437L,2O,3R_4C,2K,2J,8-,563L,2O_4K,13R,18-,20L,2J_2E,3K,2J,94-,265L,2R,1T_6K,2J,1M,67L_…	cellular macromolecule metabolic process	Process	Frankia_CcI3	13963	106370	Bacteria	Actinobacteria	5.4	70.1	1		+		Filaments				Aerobic	Multiple	Mesophilic	-			CP000249	NC_007777
							Gluconacetobacter_diazotrophicus_PAl5	21071	272568	Bacteria	Alphaproteobacteria	3.93	66.3	1	1	-	Rod	Singles	No	Yes		Aerobic	Host-associated	Mesophilic	30	No		CP001189,CP001190	NC_011365,NC_011367
							Lactococcus_lactis	72	272623	Bacteria	Firmicutes	2.4	35.3	1		+	Coccus	Pairs, Chains				Facultative	Multiple	Mesophilic	40	No		AE005176	NC_002662
							Lactococcus_lactis_cremoris_SK11	401	272622	Bacteria	Firmicutes	2.56	35.8	1	5	+	Coccus	Pairs, Chains				Facultative	Multiple	Mesophilic	40	No		CP000425,CP000426,CP000427,CP000428,CP000429,CP000430	NC_008503,NC_008527,NC_008504,NC_008505,NC_008506,NC_008507
							Microcystis_aeruginosa_NIES_843	27835	449447	Bacteria	Cyanobacteria	5.8	42.3	1			Coccus	Singles		No		Aerobic	Aquatic	Mesophilic	-	Animal, Human	Cyanobacterial hepatotoxicosis, gastroenteritis, skin irritation	AP009552	NC_010296
							Mycoplasma_penetrans	176	272633	Bacteria	Firmicutes	1.36	25.7	1		-	Sphere	Singles	No	No	Non-halophilic	Facultative	Host-associated	Mesophilic	37	Human	Urogenital or respiratory tract infections	BA000026	NC_004432
							Nitrosomonas_eutropha_C71	13913	335283	Bacteria	Betaproteobacteria	2.82	48.5	1	2	-	Pleomorphic	Singles, Chains		Yes			Multiple		-			CP000450,CP000451,CP000452	NC_008341,NC_008344,NC_008342
							Orientia_tsutsugamushi_Boryong	16180	357244	Bacteria	Alphaproteobacteria	2.1	30.5	1		-	Rod						Host-associated		-	Human	Scrub typhus	AM494475	NC_009488
							Orientia_tsutsugamushi_Ikeda	18983	334380	Bacteria	Alphaproteobacteria	2	30.5	1		-	Rod				Non-halophilic		Host-associated	Mesophilic	-	Human	Scrub typhus	AP008981	NC_010793
							Parachlamydia_sp_UWE25	10700	264201	Bacteria	Chlamydiae/Verrucomicrobia	2.41	34.7	1		-							Host-associated	Mesophilic	-	Animal	Probable pneumonia agent	BX908798	NC_005861
							Photobacterium_profundum_SS9	13128	298386	Bacteria	Gammaproteobacteria	6.38	41.7	2	1	-	Rod	Singles		Yes	Non-halophilic	Facultative	Multiple	Psychrophilic	15	No		CR354531,CR354532,CR377818	NC_006370,NC_006371,NC_005871
							Porphyromonas_gingivalis_ATCC_33277	19051	431947	Bacteria	Bacteroidetes/Chlorobi	2.4	48.4	1		-	Rod	Singles	No	No		Anaerobic	Host-associated	Mesophilic	37	Human	Periodontal Disease	AP009380	NC_010729
							Rhodobacter_sphaeroides_ATCC_17025	15755	349102	Bacteria	Alphaproteobacteria	4.54	68.2	1	5	-	Rod	Chains		Yes		Facultative	Multiple	Mesophilic	25-35	No		CP000661,CP000662,CP000663,CP000664,CP000665,CP000666	NC_009428,NC_009429,NC_009430,NC_009431,NC_009432,NC_009433
							Shewanella_baltica_OS195	13389	399599	Bacteria	Gammaproteobacteria	5.5	46.2	1	3	-	Rod	Singles, Pairs		Yes		Facultative	Aquatic	Mesophilic	-			CP000891,CP000892,CP000893,CP000894	NC_009997,NC_009998,NC_009999,NC_010000
							Shigella_boydii_CDC_3083_94	15637	344609	Bacteria	Gammaproteobacteria	4.86	51	1	5	-	Rod	Singles, Pairs	No	Yes	Non-halophilic	Facultative	Host-associated	Mesophilic	37	Human	Dysentery	CP001058,CP001063,CP001059,CP001060,CP001062,CP001061	NC_010656,NC_010658,NC_010657,NC_010659,NC_010660,NC_010672
							Shigella_flexneri_2a	310	198214	Bacteria	Gammaproteobacteria	4.82	50.7	1	1	-	Rod	Singles, Pairs				Facultative	Host-associated	Mesophilic	37	Human	Dysentery	AE005674,AF386526	NC_004337,NC_004851
							Sodalis_glossinidius_morsitans	16309	343509	Bacteria	Gammaproteobacteria	4.29	54.5	1	3	-	Rod		No	No	Non-halophilic	Microaerophilic	Host-associated	Mesophilic	25	No	None	AP008232,AP008233,AP008234,AP008235	NC_007712,NC_007713,NC_007714,NC_007715
							Vibrio_harveyi_ATCC_BAA-1116	19857	338187	Bacteria	Gammaproteobacteria	6.09	45.4	2	1	-	Rod	Singles		Yes	Moderate halophilic	Facultative	Aquatic	Mesophilic	20-30	Vertebrate and invertebrate aquatic organisms	Vibriosis	CP000789,CP000791,CP000790	NC_009777,NC_009783,NC_009784
							Wolbachia_endosymbiont_of_Culex_quinquefasciatus_Pel	30313	570417	Bacteria	Alphaproteobacteria	1.5	34.2	1		-	Rod, Coccus					Aerobic	Host-associated	Mesophilic	-	No		AM999887	NC_010981
							Xanthomonas_oryzae_PXO99A	28127	360094	Bacteria	Gammaproteobacteria	5.2	63.6	1		-	Rod			Yes		Aerobic	Host-associated	Mesophilic	-	Rice	Rice bacterial blight Disease	CP000967	NC_010717
211	L	80.676	GoSim=0.701333333333	GenomeDist=0.156780766234
Cluster ID	Cluster ID	Most frequent COG-category	Percent of this category	ParDist		Ontology	Genome	Project ID	Taxonomy ID	Super Kingdom	Group	Genome Size	GC Content	Number of Chromosomes	Number of Plasmids	Gram Stain	Shape	Arrangment	Endospores	Motility	Salinity	Oxygen Req.	Habitat	Temp. range	Optimal temp.	Pathogenic in	Disease	List of GenBank accessions (comma separated)	List of RefSeq accessions (comma separated)
3 18	GO:0043167	C	26.536	4C,2E,4H,4-,1P,5S,6R_5P,18C,2R,3M_10C,2I,3H,4K,4Q,8P,3R_12C,2E,4G,2K,2J,3L,3P,2S_12C,2E,2G,1K,2J,2-,10L,3P_16C,4J,2E,3L,2G_14C,2E,4G,4H,2K,2J,4M,10Q,12P,2S,4R,4T_11C,1E,2G,4J,1-,6L,2P,2S,3T_12C,8E,2G,2K,5J,6L,6O,3P,2S_14C,2J,2E,3L,4G_13C,2E,6G,3F,2H,2K,2-,1L,9P,10S,22R_15C,1E,5G,2-,3P,3S,9R_2M,6C,4G,4H,25-,2Q,1S,10R_10C,5G,2H,37-,2O,7Q,4P,2S,13R_7P,13C,4R,9-_7C,3E,2G,2I,2-,5O,13P,19R_3C,3E,3G,4I,…	ion binding	Function	Candidatus_Methanosphaerula_palustris_E1_9c
	GO:0043169	C	26.536	4C,2E,4H,4-,1P,5S,6R_5P,18C,2R,3M_10C,2I,3H,4K,4Q,8P,3R_12C,2E,4G,2K,2J,3L,3P,2S_12C,2E,2G,1K,2J,2-,10L,3P_16C,4J,2E,3L,2G_14C,2E,4G,4H,2K,2J,4M,10Q,12P,2S,4R,4T_11C,1E,2G,4J,1-,6L,2P,2S,3T_12C,8E,2G,2K,5J,6L,6O,3P,2S_14C,2J,2E,3L,4G_13C,2E,6G,3F,2H,2K,2-,1L,9P,10S,22R_15C,1E,5G,2-,3P,3S,9R_2M,6C,4G,4H,25-,2Q,1S,10R_10C,5G,2H,37-,2O,7Q,4P,2S,13R_7P,13C,4R,9-_7C,3E,2G,2I,2-,5O,13P,19R_3C,3E,3G,4I,…	cation binding	Function	Clostridium_kluyveri_DSM_555	19065	431943	Bacteria	Firmicutes	4.06	32	1	1	+	Rod		Yes	Yes	Non-halophilic	Anaerobic	Aquatic	Mesophilic	-	No	None	CP000673,CP000674	NC_009466,NC_009706
	GO:0046872	C	26.711	4C,2E,4H,4-,1P,5S,6R_5P,18C,2R_10C,2I,3H,4K,4Q,8P,3R_12C,2E,4G,2K,2J,3L,3P,2S_12C,2E,2G,1K,2J,2-,10L,3P_16C,4J,2E,3L,2G_14C,2E,4G,4H,2K,2J,4M,10Q,12P,2S,4R,4T_11C,1E,2G,4J,1-,6L,2P,2S,3T_12C,8E,2G,2K,5J,6L,6O,3P,2S_14C,2J,2E,3L,4G_13C,2E,6G,3F,2H,2K,2-,1L,9P,10S,22R_15C,1E,5G,2-,3P,3S,9R_2M,6C,2G,4H,25-,2Q,1S,10R_10C,5G,2H,37-,2O,7Q,4P,2S,13R_7P,13C,4R,9-_7C,3E,2G,2I,2-,5O,13P,19R_3C,3E,3G,4I,5-,…	metal ion binding	Function	Dinoroseobacter_shibae_DFL_12	17417	398580	Bacteria	Alphaproteobacteria	4.43	65.5	1	5	-	Rod, Coccus			Yes		Aerobic		Mesophilic	33			CP000830,CP000831,CP000832,CP000833,CP000834,CP000835	NC_009952,NC_009955,NC_009956,NC_009957,NC_009958,NC_009959
							Escherichia_coli_55989	33413	585055	Bacteria	Gammaproteobacteria	5.2	50.7	1		-	Rod		No	Yes		Facultative	Multiple	Mesophilic	-	Human	Gastroenteritis	CU928145	NC_011748
							Escherichia_coli_APEC_O1	16718	405955	Bacteria	Gammaproteobacteria	5.51	50.3	1	2	-	Rod	Singles, Pairs		Yes		Facultative	Host-associated	Mesophilic	-	Avian	Colibacillosis	CP000468,DQ517526,DQ381420	NC_008563,NC_009838,NC_009837
							Escherichia_coli_ED1a	33409	585397	Bacteria	Gammaproteobacteria	5.2	50.7	1		-	Rod		No	Yes		Facultative	Multiple	Mesophilic	-	Human	Gastroenteritis	CU928162	NC_011745
							Escherichia_coli_K_12_substr__DH10B	20079	316385	Bacteria	Gammaproteobacteria	4.7	50.8	1		-	Rod	Singles, Pairs		Yes		Facultative	Host-associated	Mesophilic	37	No		CP000948	NC_010473
							Escherichia_coli_O157H7	226	386585	Bacteria	Gammaproteobacteria	5.6	50.5	1	2	-	Rod	Singles, Pairs		Yes		Facultative	Host-associated	Mesophilic	37	Human	Hemorrhagic colitis	BA000007,AB011549,AB011548	NC_002695,NC_002128,NC_002127
							Escherichia_coli_O157H7_EDL933	259	155864	Bacteria	Gammaproteobacteria	5.59	50.3	1	1	-	Rod	Singles, Pairs		Yes		Facultative	Host-associated	Mesophilic	25-35	Human	Hemorrhagic colitis	AF074613,AE005174	NC_007414,NC_002655
							Escherichia_coli_S88	33375	585035	Bacteria	Gammaproteobacteria	5	50.7	1		-	Rod		No	Yes		Facultative	Multiple	Mesophilic	-	Human	Gastroenteritis, opportunistic infections	CU928161	NC_011742
							Methanosarcina_acetivorans	290	188937	Archaea	Euryarchaeota	5.75	42.7	1			Irregular coccus	Singles, Aggregates	No	No		Anaerobic	Aquatic	Mesophilic	35-40	No		AE010299	NC_003552
							Methanosarcina_barkeri_fusaro	103	269797	Archaea	Euryarchaeota	4.84	39.2	1	1		Coccus	Singles, Aggregates	No	No		Anaerobic	Multiple	Mesophilic	35-40	No		CP000098,CP000099	NC_007349,NC_007355
							Methylobacterium_4_46	18809	426117	Bacteria	Alphaproteobacteria	7.78	71.5	1	2	-	Rod	Singles, Rosettes		Yes		Facultative	Multiple	Mesophilic	-	No		CP000943,CP000944,CP000945	NC_010373,NC_010511,NC_010374
							Methylobacterium_nodulans_ORS_2060	20477	460265	Bacteria	Alphaproteobacteria	8.87	68.4	1	7	-	Rod	Singles, Pairs	No	Yes		Aerobic	Host-associated	Mesophilic	-	No		CP001349,CP001350,CP001351,CP001352,CP001353,CP001354,CP001355,CP001356	NC_011892,NC_011894,NC_011887,NC_011893,NC_011895,NC_011888,NC_011889,NC_011890
							Methylobacterium_radiotolerans_JCM_2831	18817	426355	Bacteria	Alphaproteobacteria	6.92	71	1	8		Rod				Non-halophilic	Aerobic	Host-associated	Mesophilic	-	No	None	CP001001,CP001009,CP001003,CP001002,CP001004,CP001007,CP001008,CP001005,CP001006	NC_010505,NC_010507,NC_010509,NC_010510,NC_010514,NC_010502,NC_010504,NC_010517,NC_010518
							Mycobacterium_gilvum_PYR-GCK	15760	350054	Bacteria	Actinobacteria	5.96	67.7	1	3	+	Rod		No	No				Mesophilic	-			CP000656,CP000657,CP000658,CP000659	NC_009338,NC_009339,NC_009340,NC_009341
							Mycobacterium_KMS	16081	189918	Bacteria	Actinobacteria	6.22	68.2	1	2	+	Rod				Non-halophilic		Multiple	Mesophilic	-	No	None	CP000518,CP000519,CP000520	NC_008703,NC_008705,NC_008704
							Nitrobacter_hamburgensis_X14	13473	323097	Bacteria	Alphaproteobacteria	5.01	61.6	1	3	-	Rod			Yes		Aerobic	Terrestrial	Mesophilic	-	No		CP000319,CP000320,CP000321,CP000322	NC_007959,NC_007964,NC_007960,NC_007961
282		C	26.594	GoSim=0.794666666667	GenomeDist=0.180056143791
Cluster ID	Cluster ID	Most frequent COG-category	Percent of this category	ParDist		Ontology	Genome	Project ID	Taxonomy ID	Super Kingdom	Group	Genome Size	GC Content	Number of Chromosomes	Number of Plasmids	Gram Stain	Shape	Arrangment	Endospores	Motility	Salinity	Oxygen Req.	Habitat	Temp. range	Optimal temp.	Pathogenic in	Disease	List of GenBank accessions (comma separated)	List of RefSeq accessions (comma separated)
4 13	GO:0043167	C	25.305	10C,2I,3H,4K,4Q,8P,3R_12C,2E,4G,2K,2J,3L,3P,2S_16C,4J,2E,3L,2G_14C,2E,4G,4H,2K,2J,4M,10Q,12P,2S,4R,4T_12C,8E,2G,2K,5J,6L,6O,3P,2S_14C,2J,2E,3L,4G_15C,1E,5G,2-,3P,3S,9R_2M,6C,4G,4H,25-,2Q,1S,10R_10C,5G,2H,37-,2O,7Q,4P,2S,13R_7P,13C,4R,9-_7C,3E,2G,2I,2-,5O,13P,19R_3C,3E,3G,4I,5-,2O,8Q,4P,17R_13C,6G,2-,3O,2Q,7P,3S,2R	ion binding	Function	Dinoroseobacter_shibae_DFL_12	17417	398580	Bacteria	Alphaproteobacteria	4.43	65.5	1	5	-	Rod, Coccus			Yes		Aerobic		Mesophilic	33			CP000830,CP000831,CP000832,CP000833,CP000834,CP000835	NC_009952,NC_009955,NC_009956,NC_009957,NC_009958,NC_009959
	GO:0043169	C	25.305	10C,2I,3H,4K,4Q,8P,3R_12C,2E,4G,2K,2J,3L,3P,2S_16C,4J,2E,3L,2G_14C,2E,4G,4H,2K,2J,4M,10Q,12P,2S,4R,4T_12C,8E,2G,2K,5J,6L,6O,3P,2S_14C,2J,2E,3L,4G_15C,1E,5G,2-,3P,3S,9R_2M,6C,4G,4H,25-,2Q,1S,10R_10C,5G,2H,37-,2O,7Q,4P,2S,13R_7P,13C,4R,9-_7C,3E,2G,2I,2-,5O,13P,19R_3C,3E,3G,4I,5-,2O,8Q,4P,17R_13C,6G,2-,3O,2Q,7P,3S,2R	cation binding	Function	Escherichia_coli_55989	33413	585055	Bacteria	Gammaproteobacteria	5.2	50.7	1		-	Rod		No	Yes		Facultative	Multiple	Mesophilic	-	Human	Gastroenteritis	CU928145	NC_011748
	GO:0046872	C	25.394	10C,2I,3H,4K,4Q,8P,3R_12C,2E,4G,2K,2J,3L,3P,2S_16C,4J,2E,3L,2G_14C,2E,4G,4H,2K,2J,4M,10Q,12P,2S,4R,4T_12C,8E,2G,2K,5J,6L,6O,3P,2S_14C,2J,2E,3L,4G_15C,1E,5G,2-,3P,3S,9R_2M,6C,2G,4H,25-,2Q,1S,10R_10C,5G,2H,37-,2O,7Q,4P,2S,13R_7P,13C,4R,9-_7C,3E,2G,2I,2-,5O,13P,19R_3C,3E,3G,4I,5-,2O,8Q,4P,17R_13C,6G,2-,3O,2Q,7P,3S,2R	metal ion binding	Function	Escherichia_coli_ED1a	33409	585397	Bacteria	Gammaproteobacteria	5.2	50.7	1		-	Rod		No	Yes		Facultative	Multiple	Mesophilic	-	Human	Gastroenteritis	CU928162	NC_011745
	GO:0046914	C	30.512	4Q,2I,10C,4K,2P_12C,2E,2G,2K,3P,2S_16C,2J,2E_14C,2E,4H,2K,4M,10Q,12P,2S,4R,4T_12C,8E,2K,3J,6O,3P,2S_14C,2E,2G_13C,1E,3G,1P,1S,8R_2H,3C,8R,25-,1S_7C,2H,37-,2O,2S,12R_4P,13C,4R,9-_7C,3E,2I,2-,5O,19R_3C,3E,4I,5-,2O,8Q,17R_13C,2G,2-,3O,2Q,7P,3S,2R	transition metal ion binding	Function	Escherichia_coli_K_12_substr__DH10B	20079	316385	Bacteria	Gammaproteobacteria	4.7	50.8	1		-	Rod	Singles, Pairs		Yes		Facultative	Host-associated	Mesophilic	37	No		CP000948	NC_010473
							Escherichia_coli_O157H7_EDL933	259	155864	Bacteria	Gammaproteobacteria	5.59	50.3	1	1	-	Rod	Singles, Pairs		Yes		Facultative	Host-associated	Mesophilic	25-35	Human	Hemorrhagic colitis	AF074613,AE005174	NC_007414,NC_002655
							Escherichia_coli_S88	33375	585035	Bacteria	Gammaproteobacteria	5	50.7	1		-	Rod		No	Yes		Facultative	Multiple	Mesophilic	-	Human	Gastroenteritis, opportunistic infections	CU928161	NC_011742
							Methanosarcina_barkeri_fusaro	103	269797	Archaea	Euryarchaeota	4.84	39.2	1	1		Coccus	Singles, Aggregates	No	No		Anaerobic	Multiple	Mesophilic	35-40	No		CP000098,CP000099	NC_007349,NC_007355
							Methylobacterium_4_46	18809	426117	Bacteria	Alphaproteobacteria	7.78	71.5	1	2	-	Rod	Singles, Rosettes		Yes		Facultative	Multiple	Mesophilic	-	No		CP000943,CP000944,CP000945	NC_010373,NC_010511,NC_010374
							Methylobacterium_nodulans_ORS_2060	20477	460265	Bacteria	Alphaproteobacteria	8.87	68.4	1	7	-	Rod	Singles, Pairs	No	Yes		Aerobic	Host-associated	Mesophilic	-	No		CP001349,CP001350,CP001351,CP001352,CP001353,CP001354,CP001355,CP001356	NC_011892,NC_011894,NC_011887,NC_011893,NC_011895,NC_011888,NC_011889,NC_011890
							Methylobacterium_radiotolerans_JCM_2831	18817	426355	Bacteria	Alphaproteobacteria	6.92	71	1	8		Rod				Non-halophilic	Aerobic	Host-associated	Mesophilic	-	No	None	CP001001,CP001009,CP001003,CP001002,CP001004,CP001007,CP001008,CP001005,CP001006	NC_010505,NC_010507,NC_010509,NC_010510,NC_010514,NC_010502,NC_010504,NC_010517,NC_010518
							Mycobacterium_gilvum_PYR-GCK	15760	350054	Bacteria	Actinobacteria	5.96	67.7	1	3	+	Rod		No	No				Mesophilic	-			CP000656,CP000657,CP000658,CP000659	NC_009338,NC_009339,NC_009340,NC_009341
							Mycobacterium_KMS	16081	189918	Bacteria	Actinobacteria	6.22	68.2	1	2	+	Rod				Non-halophilic		Multiple	Mesophilic	-	No	None	CP000518,CP000519,CP000520	NC_008703,NC_008705,NC_008704
							Nitrobacter_hamburgensis_X14	13473	323097	Bacteria	Alphaproteobacteria	5.01	61.6	1	3	-	Rod			Yes		Aerobic	Terrestrial	Mesophilic	-	No		CP000319,CP000320,CP000321,CP000322	NC_007959,NC_007964,NC_007960,NC_007961
293		C	26.408	GoSim=0.762333333333	GenomeDist=0.133319641026
Cluster ID	Cluster ID	Most frequent COG-category	Percent of this category	ParDist		Ontology	Genome	Project ID	Taxonomy ID	Super Kingdom	Group	Genome Size	GC Content	Number of Chromosomes	Number of Plasmids	Gram Stain	Shape	Arrangment	Endospores	Motility	Salinity	Oxygen Req.	Habitat	Temp. range	Optimal temp.	Pathogenic in	Disease	List of GenBank accessions (comma separated)	List of RefSeq accessions (comma separated)
2 25	GO:0043170	L	78.979	3E,1C,4J,2-,102L_1C,1D,1M,7K,4J,14-,150L,2T,6V_4G,13-,6K,5J,2M,86L,2T,2V_17K,11-,93L,2O,1S,4U,1T_10K,2M,129L,2O,1S,1R_2G,2I,2K,2-,64L,1R_2E,4M,5K,1-,178L,2O,2S_21K,13J,3-,65L,2O,1R,7U,10T_76-,2K,1J,2M,142L,6O,3Q,6S,5R,2U,5V_2S,2J,1-,20L_9K,2J,119L,6T_3J,1R,47L,28T_2E,3J,27-,142L,4R,46T_1E,10-,28L_1C,1E,2M,11K,2J,72-,104L,2O,2U,1T_1F,4K,16-,52L,2Q,2S,2V_2M,4K,2J,4-,72L_2G,6K,2J,3-,129L,2O,2R,6T,2V…	macromolecule metabolic process	Process	Acidovorax_avenae_citrulli_AAC00-1	15708	397945	Bacteria	Betaproteobacteria	5.4	68.5	1		-	Rod		No	Yes	Non-halophilic	Aerobic	Multiple	Mesophilic	-	Fruit	Bacterial fruit blotch	CP000512	NC_008752
	GO:0043283	L	79.191	3E,4J,2-,102L_1D,1M,7K,4J,14-,150L,2T,6V_4G,13-,6K,5J,2M,86L,2T,2V_17K,11-,93L,2O,1S,4U,1T_10K,2M,129L,2O,1S,1R_2I,2K,1R,2-,64L_2E,4M,5K,1-,178L,2O,2S_21K,13J,3-,65L,2O,1R,7U,10T_76-,2K,1J,2M,142L,6O,3Q,6S,5R,2U,5V_2S,2J,1-,20L_9K,2J,119L,6T_3J,1R,47L,28T_2E,3J,27-,142L,4R,46T_1E,10-,28L_1C,1E,2M,11K,2J,72-,104L,2O,2U,1T_1F,4K,16-,52L,2Q,2S,2V_2M,4K,2J,4-,72L_6K,2J,3-,129L,2O,2R,6T,2V_1K,2J,23-,8…	biopolymer metabolic process	Process	Bordetella_petrii	28135	340100	Bacteria	Betaproteobacteria	5.3	65.5	1		-	Coccobacillus	Singles, Chains		No		Anaerobic	Aquatic	Mesophilic	-	No		AM902716	NC_010170
							Caldicellulosiruptor_saccharolyticus_DSM_8903	13466	351627	Bacteria	Other Bacteria	3	35.3	1		+	Rod					Anaerobic	Specialized	Thermophilic	-	No		CP000679	NC_009437
							Frankia_CcI3	13963	106370	Bacteria	Actinobacteria	5.4	70.1	1		+		Filaments				Aerobic	Multiple	Mesophilic	-			CP000249	NC_007777
							Gluconacetobacter_diazotrophicus_PAl5	21071	272568	Bacteria	Alphaproteobacteria	3.93	66.3	1	1	-	Rod	Singles	No	Yes		Aerobic	Host-associated	Mesophilic	30	No		CP001189,CP001190	NC_011365,NC_011367
							Lactococcus_lactis	72	272623	Bacteria	Firmicutes	2.4	35.3	1		+	Coccus	Pairs, Chains				Facultative	Multiple	Mesophilic	40	No		AE005176	NC_002662
							Lactococcus_lactis_cremoris_SK11	401	272622	Bacteria	Firmicutes	2.56	35.8	1	5	+	Coccus	Pairs, Chains				Facultative	Multiple	Mesophilic	40	No		CP000425,CP000426,CP000427,CP000428,CP000429,CP000430	NC_008503,NC_008527,NC_008504,NC_008505,NC_008506,NC_008507
							Magnetococcus_MC-1	262	156889	Bacteria	Other Bacteria	4.7	54.2	1		-	Coccus			Yes		Facultative	Aquatic		-	No		CP000471	NC_008576
							Microcystis_aeruginosa_NIES_843	27835	449447	Bacteria	Cyanobacteria	5.8	42.3	1			Coccus	Singles		No		Aerobic	Aquatic	Mesophilic	-	Animal, Human	Cyanobacterial hepatotoxicosis, gastroenteritis, skin irritation	AP009552	NC_010296
							Mycoplasma_penetrans	176	272633	Bacteria	Firmicutes	1.36	25.7	1		-	Sphere	Singles	No	No	Non-halophilic	Facultative	Host-associated	Mesophilic	37	Human	Urogenital or respiratory tract infections	BA000026	NC_004432
							Nitrosomonas_eutropha_C71	13913	335283	Bacteria	Betaproteobacteria	2.82	48.5	1	2	-	Pleomorphic	Singles, Chains		Yes			Multiple		-			CP000450,CP000451,CP000452	NC_008341,NC_008344,NC_008342
							Orientia_tsutsugamushi_Boryong	16180	357244	Bacteria	Alphaproteobacteria	2.1	30.5	1		-	Rod						Host-associated		-	Human	Scrub typhus	AM494475	NC_009488
							Orientia_tsutsugamushi_Ikeda	18983	334380	Bacteria	Alphaproteobacteria	2	30.5	1		-	Rod				Non-halophilic		Host-associated	Mesophilic	-	Human	Scrub typhus	AP008981	NC_010793
							Parachlamydia_sp_UWE25	10700	264201	Bacteria	Chlamydiae/Verrucomicrobia	2.41	34.7	1		-							Host-associated	Mesophilic	-	Animal	Probable pneumonia agent	BX908798	NC_005861
							Photobacterium_profundum_SS9	13128	298386	Bacteria	Gammaproteobacteria	6.38	41.7	2	1	-	Rod	Singles		Yes	Non-halophilic	Facultative	Multiple	Psychrophilic	15	No		CR354531,CR354532,CR377818	NC_006370,NC_006371,NC_005871
							Pirellula_sp	413	243090	Bacteria	Planctomycetes	7.1	55.4	1		-	Sphere	Singles, Rosettes	No	Yes		Aerobic	Aquatic	Mesophilic	28	No	None	BX119912	NC_005027
							Porphyromonas_gingivalis_ATCC_33277	19051	431947	Bacteria	Bacteroidetes/Chlorobi	2.4	48.4	1		-	Rod	Singles	No	No		Anaerobic	Host-associated	Mesophilic	37	Human	Periodontal Disease	AP009380	NC_010729
							Rhodobacter_sphaeroides_ATCC_17025	15755	349102	Bacteria	Alphaproteobacteria	4.54	68.2	1	5	-	Rod	Chains		Yes		Facultative	Multiple	Mesophilic	25-35	No		CP000661,CP000662,CP000663,CP000664,CP000665,CP000666	NC_009428,NC_009429,NC_009430,NC_009431,NC_009432,NC_009433
							Shewanella_baltica_OS195	13389	399599	Bacteria	Gammaproteobacteria	5.5	46.2	1	3	-	Rod	Singles, Pairs		Yes		Facultative	Aquatic	Mesophilic	-			CP000891,CP000892,CP000893,CP000894	NC_009997,NC_009998,NC_009999,NC_010000
							Shigella_boydii_CDC_3083_94	15637	344609	Bacteria	Gammaproteobacteria	4.86	51	1	5	-	Rod	Singles, Pairs	No	Yes	Non-halophilic	Facultative	Host-associated	Mesophilic	37	Human	Dysentery	CP001058,CP001063,CP001059,CP001060,CP001062,CP001061	NC_010656,NC_010658,NC_010657,NC_010659,NC_010660,NC_010672
							Shigella_flexneri_2a	310	198214	Bacteria	Gammaproteobacteria	4.82	50.7	1	1	-	Rod	Singles, Pairs				Facultative	Host-associated	Mesophilic	37	Human	Dysentery	AE005674,AF386526	NC_004337,NC_004851
							Sodalis_glossinidius_morsitans	16309	343509	Bacteria	Gammaproteobacteria	4.29	54.5	1	3	-	Rod		No	No	Non-halophilic	Microaerophilic	Host-associated	Mesophilic	25	No	None	AP008232,AP008233,AP008234,AP008235	NC_007712,NC_007713,NC_007714,NC_007715
							Vibrio_harveyi_ATCC_BAA-1116	19857	338187	Bacteria	Gammaproteobacteria	6.09	45.4	2	1	-	Rod	Singles		Yes	Moderate halophilic	Facultative	Aquatic	Mesophilic	20-30	Vertebrate and invertebrate aquatic organisms	Vibriosis	CP000789,CP000791,CP000790	NC_009777,NC_009783,NC_009784
							Wolbachia_endosymbiont_of_Culex_quinquefasciatus_Pel	30313	570417	Bacteria	Alphaproteobacteria	1.5	34.2	1		-	Rod, Coccus					Aerobic	Host-associated	Mesophilic	-	No		AM999887	NC_010981
							Xanthomonas_oryzae_PXO99A	28127	360094	Bacteria	Gammaproteobacteria	5.2	63.6	1		-	Rod			Yes		Aerobic	Host-associated	Mesophilic	-	Rice	Rice bacterial blight Disease	CP000967	NC_010717
308		L	79.085	GoSim=0.841	GenomeDist=0.159042343333
Cluster ID	Cluster ID	Most frequent COG-category	Percent of this category	ParDist		Ontology	Genome	Project ID	Taxonomy ID	Super Kingdom	Group	Genome Size	GC Content	Number of Chromosomes	Number of Plasmids	Gram Stain	Shape	Arrangment	Endospores	Motility	Salinity	Oxygen Req.	Habitat	Temp. range	Optimal temp.	Pathogenic in	Disease	List of GenBank accessions (comma separated)	List of RefSeq accessions (comma separated)
3 15	GO:0050789	T	32.711	2M,41K,4-,5L,4O,12P,25T_4O,9C,15K,8L,3G_6E,28K,4-,8T_1O,10K,2R,6T,20G_6C,9K,25-,4L,1S,17T_8K,1J,2-,34T_6K,2-,27T,1L_4C,3E,2G,33K,42-,9L,2S,2R,12T_2Q,18K,8-,39T,2O_5C,31K,9L,4O,1P,2R,9T_10K,2G_1R,28T,16L_4R,1-,46T,4O,18L_2C,2E,22K,1L,3R,10T_2P,22K,4R,5-,2T	regulation of biological process	Process	Acaryochloris_marina_MBIC11017	12997	329726	Bacteria	Cyanobacteria	8.36	47	1	9		Sphere, Ellipse	Singles				Aerobic	Aquatic	Mesophilic	-	No	None	CP000828,CP000838,CP000839,CP000840,CP000841,CP000842,CP000843,CP000844,CP000845,CP000846	NC_009925,NC_009926,NC_009927,NC_009928,NC_009929,NC_009930,NC_009931,NC_009932,NC_009933,NC_009934
	GO:0050794	T	34.342	2M,41K,4-,5L,4O,12P,25T_4O,9C,15K,8L,3G_6E,28K,4-,8T_1O,10K,2R,6T,20G_6C,9K,25-,4L,1S,17T_8K,1J,2-,34T_6K,2-,27T,1L_4C,3E,2G,33K,42-,4L,2S,2R,12T_2Q,18K,8-,39T,2O_5C,31K,9L,4O,1P,2R,9T_10K,2G_1R,28T_4R,46T,4O_2C,21K,3R,2E,8T_2P,22K,4R,5-,2T	regulation of cellular process	Process	Arthrobacter_FB24	12640	290399	Bacteria	Actinobacteria	5.08	65.4	1	3	+	Rod							Mesophilic	-	No	None	CP000454,CP000455,CP000456,CP000457	NC_008537,NC_008541,NC_008538,NC_008539
	GO:0065007	T	32.27	2M,41K,4-,5L,4O,14P,25T_3G,9C,15K,8L,5O_6E,28K,4-,8T_20G,10K,1O,2P,2R,6T_6C,9K,25-,4L,1S,17T_8K,1J,2-,34T_6K,2-,27T,1L_4C,3E,2G,33K,42-,9L,1P,2S,2R,12T_18K,8-,2O,2Q,2P,39T_5C,31K,9L,4O,1P,3S,2R,9T_10K,2G_1R,28T,16L_4R,1-,46T,4O,18L_2C,2E,22K,1L,3R,10T_2P,22K,4R,5-,2T	biological regulation	Process	Burkholderia_phymatum_STM815	17409	391038	Bacteria	Betaproteobacteria	8.7	62.3	2	2	-	Rod		No	Yes	Non-halophilic		Host-associated	Mesophilic	-	No	None	CP001043,CP001045,CP001044,CP001046	NC_010622,NC_010625,NC_010623,NC_010627
							Clostridium_beijerinckii_NCIMB_8052	12637	290402	Bacteria	Firmicutes	6	29.9	1		+	Rod		Yes	Yes	Non-halophilic			Mesophilic	-	No	None	CP000721	NC_009617
							Methylobacterium_4_46	18809	426117	Bacteria	Alphaproteobacteria	7.78	71.5	1	2	-	Rod	Singles, Rosettes		Yes		Facultative	Multiple	Mesophilic	-	No		CP000943,CP000944,CP000945	NC_010373,NC_010511,NC_010374
							Methylobacterium_chloromethanicum_CM4	19527	440085	Bacteria	Alphaproteobacteria	6.2	68.1	1	2	-	Rod	Singles		Yes		Aerobic	Terrestrial	Mesophilic	30			CP001298,CP001299,CP001300	NC_011757,NC_011758,NC_011760
							Methylobacterium_extorquens_PA1	18637	419610	Bacteria	Alphaproteobacteria	5.5	68.2	1		-	Rod	Singles, Rosettes		Yes		Facultative	Multiple	Mesophilic	25-30	No		CP000908	NC_010172
							Methylobacterium_nodulans_ORS_2060	20477	460265	Bacteria	Alphaproteobacteria	8.87	68.4	1	7	-	Rod	Singles, Pairs	No	Yes		Aerobic	Host-associated	Mesophilic	-	No		CP001349,CP001350,CP001351,CP001352,CP001353,CP001354,CP001355,CP001356	NC_011892,NC_011894,NC_011887,NC_011893,NC_011895,NC_011888,NC_011889,NC_011890
							Methylobacterium_radiotolerans_JCM_2831	18817	426355	Bacteria	Alphaproteobacteria	6.92	71	1	8		Rod				Non-halophilic	Aerobic	Host-associated	Mesophilic	-	No	None	CP001001,CP001009,CP001003,CP001002,CP001004,CP001007,CP001008,CP001005,CP001006	NC_010505,NC_010507,NC_010509,NC_010510,NC_010514,NC_010502,NC_010504,NC_010517,NC_010518
							Mycobacterium_gilvum_PYR-GCK	15760	350054	Bacteria	Actinobacteria	5.96	67.7	1	3	+	Rod		No	No				Mesophilic	-			CP000656,CP000657,CP000658,CP000659	NC_009338,NC_009339,NC_009340,NC_009341
							Natronomonas_pharaonis	15742	348780	Archaea	Euryarchaeota	2.75	63.1	1	2						Moderate halophilic	Aerobic	Aquatic		-			CR936257,CR936258,CR936259	NC_007426,NC_007427,NC_007428
							Orientia_tsutsugamushi_Boryong	16180	357244	Bacteria	Alphaproteobacteria	2.1	30.5	1		-	Rod						Host-associated		-	Human	Scrub typhus	AM494475	NC_009488
							Orientia_tsutsugamushi_Ikeda	18983	334380	Bacteria	Alphaproteobacteria	2	30.5	1		-	Rod				Non-halophilic		Host-associated	Mesophilic	-	Human	Scrub typhus	AP008981	NC_010793
							Ralstonia_solanacearum	13	267608	Bacteria	Betaproteobacteria	5.8	67	1	1		Rod					Aerobic	Multiple	Mesophilic	-	Plant	Plant rot	AL646052,AL646053	NC_003295,NC_003296
							Streptomyces_griseus_NBRC_13350	20085	455632	Bacteria	Actinobacteria	8.5	72.2	1		+	Branched filament	Filaments	Yes	No		Aerobic	Multiple	Mesophilic	25-35	No	None	AP009493	NC_010572
351		T	33.081	GoSim=0.735666666667	GenomeDist=0.134418085714
Cluster ID	Cluster ID	Most frequent COG-category	Percent of this category	ParDist		Ontology	Genome	Project ID	Taxonomy ID	Super Kingdom	Group	Genome Size	GC Content	Number of Chromosomes	Number of Plasmids	Gram Stain	Shape	Arrangment	Endospores	Motility	Salinity	Oxygen Req.	Habitat	Temp. range	Optimal temp.	Pathogenic in	Disease	List of GenBank accessions (comma separated)	List of RefSeq accessions (comma separated)
4 10	GO:0016462	L	44.912	6P,2R,4E,13L,6G_2C,2J,6L,10P,2R,5U,1V_2J,10L,4N,6P,4U,1T,2V_1R,1E,10L,7O_15P,1J,1R,23L_5V_19L,13O_2P,2R,2J,40L_6E,2J,7L,2O,4P,2R,2T,4V_2E,2H,2J,10P,5U,5V	pyrophosphatase activity	Function	Acidiphilium_cryptum_JF-5	15753	349163	Bacteria	Alphaproteobacteria	3.97	67.1	1	8	-	Rod					Aerobic	Multiple	Mesophilic	35	No		CP000689,CP000697,CP000690,CP000691,CP000692,CP000693,CP000694,CP000695,CP000696	NC_009467,NC_009484,NC_009468,NC_009469,NC_009470,NC_009471,NC_009472,NC_009473,NC_009474
	GO:0016817	L	44.912	6P,2R,4E,13L,6G_2C,2J,6L,10P,2R,5U,1V_2J,10L,4N,6P,4U,1T,2V_1R,1E,10L,7O_15P,1J,1R,23L_5V_19L,13O_2P,2R,2J,40L_6E,2J,7L,2O,4P,2R,2T,4V_2E,2H,2J,10P,5U,5V	hydrolase activity, acting on acid anhydrides	Function	Acidithiobacillus_ferrooxidans_ATCC_53993	16689	380394	Bacteria	Other Bacteria	2.9	58.9	1		-	Spiral		No	Yes		Aerobic	Specialized	Mesophilic	-	No		CP001132	NC_011206
	GO:0016818	L	44.912	6P,2R,4E,13L,6G_2C,2J,6L,10P,2R,5U,1V_2J,10L,4N,6P,4U,1T,2V_1R,1E,10L,7O_15P,1J,1R,23L_5V_19L,13O_2P,2R,2J,40L_6E,2J,7L,2O,4P,2R,2T,4V_2E,2H,2J,10P,5U,5V	hydrolase activity, acting on acid anhydrides, in phosphorus-containing anhydrides	Function	Alkaliphilus_metalliredigens_QYMF	13006	293826	Bacteria	Firmicutes	4.9	36.8	1							Moderate halophilic			Mesophilic	-	No	None	CP000724	NC_009633
	GO:0017111	L	44.912	6P,2R,4E,13L,6G_2C,2J,6L,10P,2R,5U,1V_2J,10L,4N,6P,4U,1T,2V_1R,1E,10L,7O_15P,1J,1R,23L_5V_19L,13O_2P,2R,2J,40L_6E,2J,7L,2O,4P,2R,2T,4V_2E,2H,2J,10P,5U,5V	nucleoside-triphosphatase activity	Function	Candidatus_Phytoplasma_australiense	29469	59748	Bacteria	Firmicutes	0.88	27.4	1			Sphere					Aerobic	Host-associated	Mesophilic	-	Grapevines		AM422018	NC_010544
							Marinobacter_aquaeolei_VT8	13239	351348	Bacteria	Gammaproteobacteria	4.75	56.9	1	2	-	Rod			Yes	Moderate halophilic	Facultative	Aquatic	Mesophilic	30	No		CP000514,CP000515,CP000516	NC_008738,NC_008740,NC_008739
							Mycoplasma_hyopneumoniae_232	13120	295358	Bacteria	Firmicutes	0.89	28.6	1		-	Sphere	Singles	No	No	Non-halophilic	Facultative	Host-associated	Mesophilic	37	Swine	Swine mycoplasmosis	AE017332	NC_006360
							Onion_yellows_phytoplasma	9615	262768	Bacteria	Firmicutes	0.86	27.7	1			Sphere					Aerobic	Host-associated	Mesophilic	-	Onion	Onions yellow Disease	AP006628	NC_005303
							Shewanella_baltica_OS155	13386	325240	Bacteria	Gammaproteobacteria	5.32	46.2	1	4	-	Rod	Singles, Pairs		Yes		Facultative	Aquatic	Mesophilic	-			CP000563,CP000564,CP000565,CP000566,CP000567	NC_009035,NC_009052,NC_009036,NC_009037,NC_009038
							Streptomyces_griseus_NBRC_13350	20085	455632	Bacteria	Actinobacteria	8.5	72.2	1		+	Branched filament	Filaments	Yes	No		Aerobic	Multiple	Mesophilic	25-35	No	None	AP009493	NC_010572
							Thermoanaerobacter_X514	16394	399726	Bacteria	Firmicutes	2.5	34.5	1		+	Rod					Anaerobic		Thermophilic	60	No		CP000923	NC_010320
408		L	44.912	GoSim=0.800166666667	GenomeDist=0.131665977778
Cluster ID	Cluster ID	Most frequent COG-category	Percent of this category	ParDist		Ontology	Genome	Project ID	Taxonomy ID	Super Kingdom	Group	Genome Size	GC Content	Number of Chromosomes	Number of Plasmids	Gram Stain	Shape	Arrangment	Endospores	Motility	Salinity	Oxygen Req.	Habitat	Temp. range	Optimal temp.	Pathogenic in	Disease	List of GenBank accessions (comma separated)	List of RefSeq accessions (comma separated)
10 4	GO:0006163	C	42.308	6P,2C,2F_2K,2C,6F_14P_18C	purine nucleotide metabolic process	Process	Acidithiobacillus_ferrooxidans_ATCC_53993	16689	380394	Bacteria	Other Bacteria	2.9	58.9	1		-	Spiral		No	Yes		Aerobic	Specialized	Mesophilic	-	No		CP001132	NC_011206
	GO:0006164	C	43.137	6P,2C,2F_2K,2C,5F_14P_18C	purine nucleotide biosynthetic process	Process	Anaplasma_phagocytophilum_HZ	336	212042	Bacteria	Alphaproteobacteria	1.47	41.6	1		-		Singles				Aerobic	Host-associated	Mesophilic	37	Human, Animal	Human granulocytic anaplasmosis	CP000235	NC_007797
	GO:0006753	C	38.095	6P,2C,2F_1H,2C,2K,8F_2I,15P,3T_20C	nucleoside phosphate metabolic process	Process	Mycobacterium_gilvum_PYR-GCK	15760	350054	Bacteria	Actinobacteria	5.96	67.7	1	3	+	Rod		No	No				Mesophilic	-			CP000656,CP000657,CP000658,CP000659	NC_009338,NC_009339,NC_009340,NC_009341
	GO:0009117	C	38.095	6P,2C,2F_1H,2C,2K,8F_2I,15P,3T_20C	nucleotide metabolic process	Process	Pelobacter_propionicus_DSM_2379	13384	338966	Bacteria	Deltaproteobacteria	4.23	58.5	1	2	-	Rod	Singles	No	No	Non-halophilic	Anaerobic	Multiple	Mesophilic	30	No	None	CP000482,CP000483,CP000484	NC_008609,NC_008607,NC_008608
	GO:0009150	C	43.137	6P,2C,2F_2K,2C,5F_14P_18C	purine ribonucleotide metabolic process	Process
	GO:0009152	C	43.137	6P,2C,2F_2K,2C,5F_14P_18C	purine ribonucleotide biosynthetic process	Process
	GO:0009165	C	40.678	6P,2C,2F_2K,2C,7F_15P,3T_20C	nucleotide biosynthetic process	Process
	GO:0009259	C	43.137	6P,2C,2F_2K,2C,5F_14P_18C	ribonucleotide metabolic process	Process
	GO:0009260	C	43.137	6P,2C,2F_2K,2C,5F_14P_18C	ribonucleotide biosynthetic process	Process
	GO:0055086	C	37.5	6P,2C,2F_2H,2C,2K,8F_2I,15P,3T_20C	nucleobase, nucleoside and nucleotide metabolic process	Process
416		C	41.007	GoSim=0.744622222222	GenomeDist=0.124892833333
Cluster ID	Cluster ID	Most frequent COG-category	Percent of this category	ParDist		Ontology	Genome	Project ID	Taxonomy ID	Super Kingdom	Group	Genome Size	GC Content	Number of Chromosomes	Number of Plasmids	Gram Stain	Shape	Arrangment	Endospores	Motility	Salinity	Oxygen Req.	Habitat	Temp. range	Optimal temp.	Pathogenic in	Disease	List of GenBank accessions (comma separated)	List of RefSeq accessions (comma separated)
3 12	GO:0010468	K	52.871	6E,28K,4-,6T_57K,14T,2G_19K,1R,7T,9L_1S,9K,25-,14T,4L_6K,2-,15T,1L_1C,3E,2G,33K,40-,9L,2S,10T_18K,8-,14T_10K,2G_1R,16L,2T_30K,6T_35K_2P,22K,4R,3-,2T	regulation of gene expression	Process	Burkholderia_phymatum_STM815	17409	391038	Bacteria	Betaproteobacteria	8.7	62.3	2	2	-	Rod		No	Yes	Non-halophilic		Host-associated	Mesophilic	-	No	None	CP001043,CP001045,CP001044,CP001046	NC_010622,NC_010625,NC_010623,NC_010627
	GO:0019222	K	52.767	6E,28K,4-,6T_57K,14T,2G_19K,1R,7T,9L_1S,9K,25-,14T,4L_6K,2-,15T,1L_1C,3E,2G,33K,40-,9L,2S,10T_18K,8-,14T_10K,2G_1R,16L,2T_30K,6T_35K,1G_2P,22K,4R,3-,2T	regulation of metabolic process	Process	Burkholderia_xenovorans_LB400	254	266265	Bacteria	Betaproteobacteria	9.8	62.6	3		-	Rod	Singles	No	Yes		Aerobic	Multiple	Mesophilic	30	Human, Plants	Opportunistic infections	CP000271,CP000272,CP000270	NC_007952,NC_007953,NC_007951
	GO:0060255	K	52.871	6E,28K,4-,6T_57K,14T,2G_19K,1R,7T,9L_1S,9K,25-,14T,4L_6K,2-,15T,1L_1C,3E,2G,33K,40-,9L,2S,10T_18K,8-,14T_10K,2G_1R,16L,2T_30K,6T_35K_2P,22K,4R,3-,2T	regulation of macromolecule metabolic process	Process	Magnetococcus_MC-1	262	156889	Bacteria	Other Bacteria	4.7	54.2	1		-	Coccus			Yes		Facultative	Aquatic		-	No		CP000471	NC_008576
							Methylobacterium_4_46	18809	426117	Bacteria	Alphaproteobacteria	7.78	71.5	1	2	-	Rod	Singles, Rosettes		Yes		Facultative	Multiple	Mesophilic	-	No		CP000943,CP000944,CP000945	NC_010373,NC_010511,NC_010374
							Methylobacterium_extorquens_PA1	18637	419610	Bacteria	Alphaproteobacteria	5.5	68.2	1		-	Rod	Singles, Rosettes		Yes		Facultative	Multiple	Mesophilic	25-30	No		CP000908	NC_010172
							Methylobacterium_nodulans_ORS_2060	20477	460265	Bacteria	Alphaproteobacteria	8.87	68.4	1	7	-	Rod	Singles, Pairs	No	Yes		Aerobic	Host-associated	Mesophilic	-	No		CP001349,CP001350,CP001351,CP001352,CP001353,CP001354,CP001355,CP001356	NC_011892,NC_011894,NC_011887,NC_011893,NC_011895,NC_011888,NC_011889,NC_011890
							Methylobacterium_radiotolerans_JCM_2831	18817	426355	Bacteria	Alphaproteobacteria	6.92	71	1	8		Rod				Non-halophilic	Aerobic	Host-associated	Mesophilic	-	No	None	CP001001,CP001009,CP001003,CP001002,CP001004,CP001007,CP001008,CP001005,CP001006	NC_010505,NC_010507,NC_010509,NC_010510,NC_010514,NC_010502,NC_010504,NC_010517,NC_010518
							Natronomonas_pharaonis	15742	348780	Archaea	Euryarchaeota	2.75	63.1	1	2						Moderate halophilic	Aerobic	Aquatic		-			CR936257,CR936258,CR936259	NC_007426,NC_007427,NC_007428
							Orientia_tsutsugamushi_Boryong	16180	357244	Bacteria	Alphaproteobacteria	2.1	30.5	1		-	Rod						Host-associated		-	Human	Scrub typhus	AM494475	NC_009488
							Photorhabdus_luminescens	9605	243265	Bacteria	Gammaproteobacteria	5.69	42.8	1		-	Rod			Yes		Facultative	Host-associated	Mesophilic	-	Insect	Toxemia and septicemia	BX470251	NC_005126
							Streptomyces_coelicolor	242	100226	Bacteria	Actinobacteria	9.09	72	1	2	+	Branched filament	Filaments	Yes	No		Aerobic	Multiple	Mesophilic	25-35	No	None	AL645882,AL589148,AL645771	NC_003888,NC_003903,NC_003904
							Streptomyces_griseus_NBRC_13350	20085	455632	Bacteria	Actinobacteria	8.5	72.2	1		+	Branched filament	Filaments	Yes	No		Aerobic	Multiple	Mesophilic	25-35	No	None	AP009493	NC_010572
462		K	52.836	GoSim=0.783333333333	GenomeDist=0.141605318182
Cluster ID	Cluster ID	Most frequent COG-category	Percent of this category	ParDist		Ontology	Genome	Project ID	Taxonomy ID	Super Kingdom	Group	Genome Size	GC Content	Number of Chromosomes	Number of Plasmids	Gram Stain	Shape	Arrangment	Endospores	Motility	Salinity	Oxygen Req.	Habitat	Temp. range	Optimal temp.	Pathogenic in	Disease	List of GenBank accessions (comma separated)	List of RefSeq accessions (comma separated)
3 12	GO:0006810	P	35.434	2C,2E,3M,16P,2R,6U_6C,2E,3M,21P,2R,9U_11C,19E,14G,14M,33P,13R,14U,4T,6V_4C,2E,20G,2N,10P,6R_12C,3E,6M,6P,2R,2V_10C,10E,2F,2H,6M,10Q,19P,8R,6U,4T,4V_2C,3-,4M,41P,1U,2V_2C,16E,4G,4M,13P,3U,4V_4P,27C,8U,3M_4P,3R,2E,6G,6V_2G,5M,4-,25P,5U,2V_16P,4E,4V	transport	Process	Acidithiobacillus_ferrooxidans_ATCC_23270	53	243159	Bacteria	Gammaproteobacteria	3	58.8	1		-	Rod			Yes		Facultative	Multiple	Mesophilic	30-35	No		CP001219	NC_011761
	GO:0051179	P	35.314	2C,2E,3M,16P,2R,6U_6C,2E,3M,21P,2R,9U_11C,19E,14G,14M,33P,13R,14U,4T,6V_4C,2E,20G,2N,10P,6R_12C,3E,6M,6P,2R,2V_10C,10E,2F,2H,6M,10Q,19P,8R,6U,4T,4V_2C,3-,4M,41P,1U,2V_2C,16E,4G,4M,13P,3U,4V_4P,27C,8U,3M_4P,3R,2E,6G,6V_2G,5M,4-,25P,7U,2V_16P,4E,4V	localization	Process	Acidithiobacillus_ferrooxidans_ATCC_53993	16689	380394	Bacteria	Other Bacteria	2.9	58.9	1		-	Spiral		No	Yes		Aerobic	Specialized	Mesophilic	-	No		CP001132	NC_011206
	GO:0051234	P	35.434	2C,2E,3M,16P,2R,6U_6C,2E,3M,21P,2R,9U_11C,19E,14G,14M,33P,13R,14U,4T,6V_4C,2E,20G,2N,10P,6R_12C,3E,6M,6P,2R,2V_10C,10E,2F,2H,6M,10Q,19P,8R,6U,4T,4V_2C,3-,4M,41P,1U,2V_2C,16E,4G,4M,13P,3U,4V_4P,27C,8U,3M_4P,3R,2E,6G,6V_2G,5M,4-,25P,5U,2V_16P,4E,4V	establishment of localization	Process	Burkholderia_xenovorans_LB400	254	266265	Bacteria	Betaproteobacteria	9.8	62.6	3		-	Rod	Singles	No	Yes		Aerobic	Multiple	Mesophilic	30	Human, Plants	Opportunistic infections	CP000271,CP000272,CP000270	NC_007952,NC_007953,NC_007951
							Clostridium_beijerinckii_NCIMB_8052	12637	290402	Bacteria	Firmicutes	6	29.9	1		+	Rod		Yes	Yes	Non-halophilic			Mesophilic	-	No	None	CP000721	NC_009617
							Escherichia_coli_ED1a	33409	585397	Bacteria	Gammaproteobacteria	5.2	50.7	1		-	Rod		No	Yes		Facultative	Multiple	Mesophilic	-	Human	Gastroenteritis	CU928162	NC_011745
							Escherichia_coli_K_12_substr__DH10B	20079	316385	Bacteria	Gammaproteobacteria	4.7	50.8	1		-	Rod	Singles, Pairs		Yes		Facultative	Host-associated	Mesophilic	37	No		CP000948	NC_010473
							Marinobacter_aquaeolei_VT8	13239	351348	Bacteria	Gammaproteobacteria	4.75	56.9	1	2	-	Rod			Yes	Moderate halophilic	Facultative	Aquatic	Mesophilic	30	No		CP000514,CP000515,CP000516	NC_008738,NC_008740,NC_008739
							Paracoccus_denitrificans_PD1222	13020	318586	Bacteria	Alphaproteobacteria	5.25	66.8	2	1	-	Sphere, Rod	Singles, Pairs, Clusters	No	No		Aerobic	Multiple	Mesophilic	25-30	No		CP000489,CP000490,CP000491	NC_008686,NC_008687,NC_008688
							Pelobacter_propionicus_DSM_2379	13384	338966	Bacteria	Deltaproteobacteria	4.23	58.5	1	2	-	Rod	Singles	No	No	Non-halophilic	Anaerobic	Multiple	Mesophilic	30	No	None	CP000482,CP000483,CP000484	NC_008609,NC_008607,NC_008608
							Petrotoga_mobilis_SJ95	17679	403833	Bacteria	Thermotogae	2.2	34.1	1		-	Rod		No	Yes	Mesophilic	Anaerobic	Specialized	Thermophilic	-	No		CP000879	NC_010003
							Ralstonia_pickettii_12J	17631	402626	Bacteria	Betaproteobacteria	5.28	63.6	2	1	-	Rod				Non-halophilic	Aerobic	Multiple	Mesophilic	-			CP001068,CP001070,CP001069	NC_010682,NC_010683,NC_010678
							Thermoanaerobacter_X514	16394	399726	Bacteria	Firmicutes	2.5	34.5	1		+	Rod					Anaerobic		Thermophilic	60	No		CP000923	NC_010320
467		P	35.394	GoSim=0.785	GenomeDist=0.116033439394
Cluster ID	Cluster ID	Most frequent COG-category	Percent of this category	ParDist		Ontology	Genome	Project ID	Taxonomy ID	Super Kingdom	Group	Genome Size	GC Content	Number of Chromosomes	Number of Plasmids	Gram Stain	Shape	Arrangment	Endospores	Motility	Salinity	Oxygen Req.	Habitat	Temp. range	Optimal temp.	Pathogenic in	Disease	List of GenBank accessions (comma separated)	List of RefSeq accessions (comma separated)
6 6	GO:0006163	P	47.692	5P,2C_6P,2C,2F_2K,2C,6F_14P_18C_6P	purine nucleotide metabolic process	Process	Acidithiobacillus_ferrooxidans_ATCC_23270	53	243159	Bacteria	Gammaproteobacteria	3	58.8	1		-	Rod			Yes		Facultative	Multiple	Mesophilic	30-35	No		CP001219	NC_011761
	GO:0006164	P	48.438	5P,2C_6P,2C,2F_2K,2C,5F_14P_18C_6P	purine nucleotide biosynthetic process	Process	Acidithiobacillus_ferrooxidans_ATCC_53993	16689	380394	Bacteria	Other Bacteria	2.9	58.9	1		-	Spiral		No	Yes		Aerobic	Specialized	Mesophilic	-	No		CP001132	NC_011206
	GO:0009150	P	48.438	5P,2C_6P,2C,2F_2K,2C,5F_14P_18C_6P	purine ribonucleotide metabolic process	Process	Anaplasma_phagocytophilum_HZ	336	212042	Bacteria	Alphaproteobacteria	1.47	41.6	1		-		Singles				Aerobic	Host-associated	Mesophilic	37	Human, Animal	Human granulocytic anaplasmosis	CP000235	NC_007797
	GO:0009152	P	48.438	5P,2C_6P,2C,2F_2K,2C,5F_14P_18C_6P	purine ribonucleotide biosynthetic process	Process	Mycobacterium_gilvum_PYR-GCK	15760	350054	Bacteria	Actinobacteria	5.96	67.7	1	3	+	Rod		No	No				Mesophilic	-			CP000656,CP000657,CP000658,CP000659	NC_009338,NC_009339,NC_009340,NC_009341
	GO:0009259	P	48.438	5P,2C_6P,2C,2F_2K,2C,5F_14P_18C_6P	ribonucleotide metabolic process	Process	Pelobacter_propionicus_DSM_2379	13384	338966	Bacteria	Deltaproteobacteria	4.23	58.5	1	2	-	Rod	Singles	No	No	Non-halophilic	Anaerobic	Multiple	Mesophilic	30	No	None	CP000482,CP000483,CP000484	NC_008609,NC_008607,NC_008608
	GO:0009260	P	48.438	5P,2C_6P,2C,2F_2K,2C,5F_14P_18C_6P	ribonucleotide biosynthetic process	Process	Thermoanaerobacter_X514	16394	399726	Bacteria	Firmicutes	2.5	34.5	1		+	Rod					Anaerobic		Thermophilic	60	No		CP000923	NC_010320
468		P	48.312	GoSim=0.7366	GenomeDist=0.109297
Cluster ID	Cluster ID	Most frequent COG-category	Percent of this category	ParDist		Ontology	Genome	Project ID	Taxonomy ID	Super Kingdom	Group	Genome Size	GC Content	Number of Chromosomes	Number of Plasmids	Gram Stain	Shape	Arrangment	Endospores	Motility	Salinity	Oxygen Req.	Habitat	Temp. range	Optimal temp.	Pathogenic in	Disease	List of GenBank accessions (comma separated)	List of RefSeq accessions (comma separated)
7 5	GO:0006163	P	42.373	5P,2C_6P,2C,2F_2K,2C,6F_14P_18C	purine nucleotide metabolic process	Process	Acidithiobacillus_ferrooxidans_ATCC_23270	53	243159	Bacteria	Gammaproteobacteria	3	58.8	1		-	Rod			Yes		Facultative	Multiple	Mesophilic	30-35	No		CP001219	NC_011761
	GO:0006164	P	43.103	5P,2C_6P,2C,2F_2K,2C,5F_14P_18C	purine nucleotide biosynthetic process	Process	Acidithiobacillus_ferrooxidans_ATCC_53993	16689	380394	Bacteria	Other Bacteria	2.9	58.9	1		-	Spiral		No	Yes		Aerobic	Specialized	Mesophilic	-	No		CP001132	NC_011206
	GO:0009150	P	43.103	5P,2C_6P,2C,2F_2K,2C,5F_14P_18C	purine ribonucleotide metabolic process	Process	Anaplasma_phagocytophilum_HZ	336	212042	Bacteria	Alphaproteobacteria	1.47	41.6	1		-		Singles				Aerobic	Host-associated	Mesophilic	37	Human, Animal	Human granulocytic anaplasmosis	CP000235	NC_007797
	GO:0009152	P	43.103	5P,2C_6P,2C,2F_2K,2C,5F_14P_18C	purine ribonucleotide biosynthetic process	Process	Mycobacterium_gilvum_PYR-GCK	15760	350054	Bacteria	Actinobacteria	5.96	67.7	1	3	+	Rod		No	No				Mesophilic	-			CP000656,CP000657,CP000658,CP000659	NC_009338,NC_009339,NC_009340,NC_009341
	GO:0009165	P	39.394	5P,2C_6P,2C,2F_2K,2C,7F_15P,3T_20C	nucleotide biosynthetic process	Process	Pelobacter_propionicus_DSM_2379	13384	338966	Bacteria	Deltaproteobacteria	4.23	58.5	1	2	-	Rod	Singles	No	No	Non-halophilic	Anaerobic	Multiple	Mesophilic	30	No	None	CP000482,CP000483,CP000484	NC_008609,NC_008607,NC_008608
	GO:0009259	P	43.103	5P,2C_6P,2C,2F_2K,2C,5F_14P_18C	ribonucleotide metabolic process	Process
	GO:0009260	P	43.103	5P,2C_6P,2C,2F_2K,2C,5F_14P_18C	ribonucleotide biosynthetic process	Process
495		P	42.41	GoSim=0.742714285714	GenomeDist=0.1093407
Cluster ID	Cluster ID	Most frequent COG-category	Percent of this category	ParDist		Ontology	Genome	Project ID	Taxonomy ID	Super Kingdom	Group	Genome Size	GC Content	Number of Chromosomes	Number of Plasmids	Gram Stain	Shape	Arrangment	Endospores	Motility	Salinity	Oxygen Req.	Habitat	Temp. range	Optimal temp.	Pathogenic in	Disease	List of GenBank accessions (comma separated)	List of RefSeq accessions (comma separated)
3 11	GO:0017076	L	23.913	4C,8D,3F,2H,2K,10J,5L,1O,1U_1R,1E,10L,7O,12F_1H,2K,5J,1-,1O,2S_3C,2E,2H,2J,27L,17P,3R,1U,2T,2V_19L,13O,4F_3J,1R,30T,2L_2J,4R,58T,28L_20-_2C,6E,2K,2J,2-,8L,2O,4P,4R,2T,4V_2E,2H,2J,10P,5U,2T,5V_2C,2E,4F,2K,2J,2T,10V	purine nucleotide binding	Function	Anaplasma_phagocytophilum_HZ	336	212042	Bacteria	Alphaproteobacteria	1.47	41.6	1		-		Singles				Aerobic	Host-associated	Mesophilic	37	Human, Animal	Human granulocytic anaplasmosis	CP000235	NC_007797
	GO:0032553	L	24.812	8D,2F,2H,2K,10J,5L,1O,1U_1R,1E,10L,7O,12F_1H,2K,5J,1-,1O,2S_2H,2J,27L,15P,2R,1U,2T,2V_19L,13O,4F_3J,1R,30T,2L_2J,4R,58T,28L_20-_6E,2K,2J,2-,8L,2O,4P,4R,2T,4V_2E,2H,2J,10P,5U,2T,5V_2C,2E,4F,2K,2J,2T,10V	ribonucleotide binding	Function	Candidatus_Phytoplasma_australiense	29469	59748	Bacteria	Firmicutes	0.88	27.4	1			Sphere					Aerobic	Host-associated	Mesophilic	-	Grapevines		AM422018	NC_010544
	GO:0032555	L	24.812	8D,2F,2H,2K,10J,5L,1O,1U_1R,1E,10L,7O,12F_1H,2K,5J,1-,1O,2S_2H,2J,27L,15P,2R,1U,2T,2V_19L,13O,4F_3J,1R,30T,2L_2J,4R,58T,28L_20-_6E,2K,2J,2-,8L,2O,4P,4R,2T,4V_2E,2H,2J,10P,5U,2T,5V_2C,2E,4F,2K,2J,2T,10V	purine ribonucleotide binding	Function	Ehrlichia_chaffeensis_Arkansas	325	205920	Bacteria	Alphaproteobacteria	1.18	30.1	1			Rod	Singles					Host-associated		-	Human, Animal	Monocytic ehrlichiosis	CP000236	NC_007799
							Marinobacter_aquaeolei_VT8	13239	351348	Bacteria	Gammaproteobacteria	4.75	56.9	1	2	-	Rod			Yes	Moderate halophilic	Facultative	Aquatic	Mesophilic	30	No		CP000514,CP000515,CP000516	NC_008738,NC_008740,NC_008739
							Onion_yellows_phytoplasma	9615	262768	Bacteria	Firmicutes	0.86	27.7	1			Sphere					Aerobic	Host-associated	Mesophilic	-	Onion	Onions yellow Disease	AP006628	NC_005303
							Orientia_tsutsugamushi_Boryong	16180	357244	Bacteria	Alphaproteobacteria	2.1	30.5	1		-	Rod						Host-associated		-	Human	Scrub typhus	AM494475	NC_009488
							Orientia_tsutsugamushi_Ikeda	18983	334380	Bacteria	Alphaproteobacteria	2	30.5	1		-	Rod				Non-halophilic		Host-associated	Mesophilic	-	Human	Scrub typhus	AP008981	NC_010793
							Rhizobium_NGR234	21101	394	Bacteria	Alphaproteobacteria	6.84	62.4	1	2	-	Rod	Singles		Yes		Aerobic	Host-associated	Mesophilic	-	No		CP001389,U00090,CP000874	NC_012587,NC_000914,NC_012586
							Streptomyces_griseus_NBRC_13350	20085	455632	Bacteria	Actinobacteria	8.5	72.2	1		+	Branched filament	Filaments	Yes	No		Aerobic	Multiple	Mesophilic	25-35	No	None	AP009493	NC_010572
							Thermoanaerobacter_X514	16394	399726	Bacteria	Firmicutes	2.5	34.5	1		+	Rod					Anaerobic		Thermophilic	60	No		CP000923	NC_010320
							Thermodesulfovibrio_yellowstonii_DSM_11347	30733	289376	Bacteria	Other Bacteria	2	34.1	1		-	Curved rod			Yes			Specialized	Thermophilic	65	No		CP001147	NC_011296
522		L	24.505	GoSim=0.747333333333	GenomeDist=0.1331668
Cluster ID	Cluster ID	Most frequent COG-category	Percent of this category	ParDist		Ontology	Genome	Project ID	Taxonomy ID	Super Kingdom	Group	Genome Size	GC Content	Number of Chromosomes	Number of Plasmids	Gram Stain	Shape	Arrangment	Endospores	Motility	Salinity	Oxygen Req.	Habitat	Temp. range	Optimal temp.	Pathogenic in	Disease	List of GenBank accessions (comma separated)	List of RefSeq accessions (comma separated)
4 8	GO:0003964	L	97.396	18L_11L_12L_1K,48L_4-,28L_15L_9L_46L	RNA-directed DNA polymerase activity	Function	Geobacter_uraniumreducens_Rf4	15768	351605	Bacteria	Deltaproteobacteria	5.1	54.2	1		-	Rod		No			Microaerophilic	Multiple	Mesophilic	-			CP000698	NC_009483
	GO:0016772	L	72.414	4F,4R,1T,18L_11L_12L_1K,48L_5R,4-,46T,28L_15L_1H,1-,9L,2G,2T_48L,1T	transferase activity, transferring phosphorus-containing Groups	Function	Lactobacillus_reuteri_DSM_20016	15766	557436	Bacteria	Firmicutes	2	38.9	1		+	Rod	Chains	No			Facultative	Multiple	Mesophilic	-	No		CP000705	NC_009513
	GO:0016779	L	94.5	4R,18L_11L_12L_1K,48L_4-,28L_15L_1H,1-,9L_48L	nucleotidyltransferase activity	Function	Lactobacillus_reuteri_F275_Kitasato	19011	557433	Bacteria	Firmicutes	2	38.9	1		+	Rod		No		Non-halophilic	Facultative	Host-associated	Mesophilic	-	No	None	AP007281	NC_010609
	GO:0034061	L	97.423	18L_11L_12L_1K,48L_4-,28L_15L_9L_48L	DNA polymerase activity	Function	Nitrobacter_winogradskyi_Nb-255	13474	323098	Bacteria	Alphaproteobacteria	3.4	62	1		-	Rod			Yes		Facultative	Terrestrial	Mesophilic	-	No		CP000115	NC_007406
							Orientia_tsutsugamushi_Ikeda	18983	334380	Bacteria	Alphaproteobacteria	2	30.5	1		-	Rod				Non-halophilic		Host-associated	Mesophilic	-	Human	Scrub typhus	AP008981	NC_010793
							Thermoanaerobacter_pseudethanolicus_ATCC_33223	13901	340099	Bacteria	Firmicutes	2.4	34.5	1		+	Rod		Yes			Anaerobic	Aquatic	Thermophilic	-	No		CP000924	NC_010321
							Thermoanaerobacter_X514	16394	399726	Bacteria	Firmicutes	2.5	34.5	1		+	Rod					Anaerobic		Thermophilic	60	No		CP000923	NC_010320
							Vibrio_harveyi_ATCC_BAA-1116	19857	338187	Bacteria	Gammaproteobacteria	6.09	45.4	2	1	-	Rod	Singles		Yes	Moderate halophilic	Facultative	Aquatic	Mesophilic	20-30	Vertebrate and invertebrate aquatic organisms	Vibriosis	CP000789,CP000791,CP000790	NC_009777,NC_009783,NC_009784
541		L	89.02	GoSim=0.800166666667	GenomeDist=0.107403285714
Cluster ID	Cluster ID	Most frequent COG-category	Percent of this category	ParDist		Ontology	Genome	Project ID	Taxonomy ID	Super Kingdom	Group	Genome Size	GC Content	Number of Chromosomes	Number of Plasmids	Gram Stain	Shape	Arrangment	Endospores	Motility	Salinity	Oxygen Req.	Habitat	Temp. range	Optimal temp.	Pathogenic in	Disease	List of GenBank accessions (comma separated)	List of RefSeq accessions (comma separated)
4 8	GO:0006091	C	62.295	14C,1R_14C,1R_16C,1R_18C,1R_16C,1R_16C,7G,1F,2H,3-,10R_9C,8R,1E,6G_11C,2E,3F,4H,7-,10R	generation of precursor metabolites and energy	Process	Escherichia_coli_55989	33413	585055	Bacteria	Gammaproteobacteria	5.2	50.7	1		-	Rod		No	Yes		Facultative	Multiple	Mesophilic	-	Human	Gastroenteritis	CU928145	NC_011748
	GO:0009061	C	63.158	12C,1R_13C,1R_13C,1R_14C,1R_14C,1R_16C,1G,1F,2H,3-,10R_4C,8R,1E_10C,2E,3F,4H,6-,10R	anaerobic respiration	Process	Escherichia_coli_APEC_O1	16718	405955	Bacteria	Gammaproteobacteria	5.51	50.3	1	2	-	Rod	Singles, Pairs		Yes		Facultative	Host-associated	Mesophilic	-	Avian	Colibacillosis	CP000468,DQ517526,DQ381420	NC_008563,NC_009838,NC_009837
	GO:0015980	C	62.805	13C,1R_14C,1R_15C,1R_15C,1R_15C,1R_16C,3G,1F,2H,3-,10R_4C,8R,1E,2G_11C,2E,3F,4H,7-,10R	energy derivation by oxidation of organic compounds	Process	Escherichia_coli_CFT073	313	199310	Bacteria	Gammaproteobacteria	5.2	50.5	1		-	Rod	Singles, Pairs		Yes		Facultative	Host-associated	Mesophilic	37	Human	Urinary tract infections	AE014075	NC_004431
	GO:0045333	C	64.375	13C,1R_14C,1R_15C,1R_15C,1R_15C,1R_16C,1G,1F,2H,3-,10R_4C,8R,1E_11C,2E,3F,4H,7-,10R	cellular respiration	Process	Escherichia_coli_ED1a	33409	585397	Bacteria	Gammaproteobacteria	5.2	50.7	1		-	Rod		No	Yes		Facultative	Multiple	Mesophilic	-	Human	Gastroenteritis	CU928162	NC_011745
							Escherichia_coli_S88	33375	585035	Bacteria	Gammaproteobacteria	5	50.7	1		-	Rod		No	Yes		Facultative	Multiple	Mesophilic	-	Human	Gastroenteritis, opportunistic infections	CU928161	NC_011742
							Methanosarcina_acetivorans	290	188937	Archaea	Euryarchaeota	5.75	42.7	1			Irregular coccus	Singles, Aggregates	No	No		Anaerobic	Aquatic	Mesophilic	35-40	No		AE010299	NC_003552
							Methanosarcina_barkeri_fusaro	103	269797	Archaea	Euryarchaeota	4.84	39.2	1	1		Coccus	Singles, Aggregates	No	No		Anaerobic	Multiple	Mesophilic	35-40	No		CP000098,CP000099	NC_007349,NC_007355
							Methanosarcina_mazei	300	192952	Archaea	Euryarchaeota	4.1	41.5	1			Irregular coccus	Singles, Aggregates	No	No		Anaerobic	Multiple	Mesophilic	30-40	No		AE008384	NC_003901
555		C	63.126	GoSim=0.822666666667	GenomeDist=0.222481321429
Cluster ID	Cluster ID	Most frequent COG-category	Percent of this category	ParDist		Ontology	Genome	Project ID	Taxonomy ID	Super Kingdom	Group	Genome Size	GC Content	Number of Chromosomes	Number of Plasmids	Gram Stain	Shape	Arrangment	Endospores	Motility	Salinity	Oxygen Req.	Habitat	Temp. range	Optimal temp.	Pathogenic in	Disease	List of GenBank accessions (comma separated)	List of RefSeq accessions (comma separated)
2 16	GO:0050789	T	32.544	2M,41K,4-,5L,4O,12P,25T_4O,9C,15K,8L,3G_6E,28K,4-,8T_1O,10K,2R,6T,20G_19K,1R,12T,9L_6C,9K,25-,4L,1S,17T_8K,1J,2-,34T_6K,2-,27T,1L_4C,3E,2G,33K,42-,9L,2S,2R,12T_2Q,18K,8-,39T,2O_5C,31K,9L,4O,1P,2R,9T_10K,2G_1R,28T,16L_4R,1-,46T,4O,18L_2C,2E,22K,1L,3R,10T_2P,22K,4R,5-,2T	regulation of biological process	Process	Acaryochloris_marina_MBIC11017	12997	329726	Bacteria	Cyanobacteria	8.36	47	1	9		Sphere, Ellipse	Singles				Aerobic	Aquatic	Mesophilic	-	No	None	CP000828,CP000838,CP000839,CP000840,CP000841,CP000842,CP000843,CP000844,CP000845,CP000846	NC_009925,NC_009926,NC_009927,NC_009928,NC_009929,NC_009930,NC_009931,NC_009932,NC_009933,NC_009934
	GO:0065007	T	32.014	2M,41K,4-,5L,4O,14P,25T_3G,9C,15K,8L,5O_6E,28K,4-,8T_20G,10K,1O,2P,2R,6T_19K,1-,9L,2P,1R,12T_6C,9K,25-,4L,1S,17T_8K,1J,2-,34T_6K,2-,27T,1L_4C,3E,2G,33K,42-,9L,1P,2S,2R,12T_18K,8-,2O,2Q,2P,39T_5C,31K,9L,4O,1P,3S,2R,9T_10K,2G_1R,28T,16L_4R,1-,46T,4O,18L_2C,2E,22K,1L,3R,10T_2P,22K,4R,5-,2T	biological regulation	Process	Arthrobacter_FB24	12640	290399	Bacteria	Actinobacteria	5.08	65.4	1	3	+	Rod							Mesophilic	-	No	None	CP000454,CP000455,CP000456,CP000457	NC_008537,NC_008541,NC_008538,NC_008539
							Burkholderia_phymatum_STM815	17409	391038	Bacteria	Betaproteobacteria	8.7	62.3	2	2	-	Rod		No	Yes	Non-halophilic		Host-associated	Mesophilic	-	No	None	CP001043,CP001045,CP001044,CP001046	NC_010622,NC_010625,NC_010623,NC_010627
							Clostridium_beijerinckii_NCIMB_8052	12637	290402	Bacteria	Firmicutes	6	29.9	1		+	Rod		Yes	Yes	Non-halophilic			Mesophilic	-	No	None	CP000721	NC_009617
							Magnetococcus_MC-1	262	156889	Bacteria	Other Bacteria	4.7	54.2	1		-	Coccus			Yes		Facultative	Aquatic		-	No		CP000471	NC_008576
							Methylobacterium_4_46	18809	426117	Bacteria	Alphaproteobacteria	7.78	71.5	1	2	-	Rod	Singles, Rosettes		Yes		Facultative	Multiple	Mesophilic	-	No		CP000943,CP000944,CP000945	NC_010373,NC_010511,NC_010374
							Methylobacterium_chloromethanicum_CM4	19527	440085	Bacteria	Alphaproteobacteria	6.2	68.1	1	2	-	Rod	Singles		Yes		Aerobic	Terrestrial	Mesophilic	30			CP001298,CP001299,CP001300	NC_011757,NC_011758,NC_011760
							Methylobacterium_extorquens_PA1	18637	419610	Bacteria	Alphaproteobacteria	5.5	68.2	1		-	Rod	Singles, Rosettes		Yes		Facultative	Multiple	Mesophilic	25-30	No		CP000908	NC_010172
							Methylobacterium_nodulans_ORS_2060	20477	460265	Bacteria	Alphaproteobacteria	8.87	68.4	1	7	-	Rod	Singles, Pairs	No	Yes		Aerobic	Host-associated	Mesophilic	-	No		CP001349,CP001350,CP001351,CP001352,CP001353,CP001354,CP001355,CP001356	NC_011892,NC_011894,NC_011887,NC_011893,NC_011895,NC_011888,NC_011889,NC_011890
							Methylobacterium_radiotolerans_JCM_2831	18817	426355	Bacteria	Alphaproteobacteria	6.92	71	1	8		Rod				Non-halophilic	Aerobic	Host-associated	Mesophilic	-	No	None	CP001001,CP001009,CP001003,CP001002,CP001004,CP001007,CP001008,CP001005,CP001006	NC_010505,NC_010507,NC_010509,NC_010510,NC_010514,NC_010502,NC_010504,NC_010517,NC_010518
							Mycobacterium_gilvum_PYR-GCK	15760	350054	Bacteria	Actinobacteria	5.96	67.7	1	3	+	Rod		No	No				Mesophilic	-			CP000656,CP000657,CP000658,CP000659	NC_009338,NC_009339,NC_009340,NC_009341
							Natronomonas_pharaonis	15742	348780	Archaea	Euryarchaeota	2.75	63.1	1	2						Moderate halophilic	Aerobic	Aquatic		-			CR936257,CR936258,CR936259	NC_007426,NC_007427,NC_007428
							Orientia_tsutsugamushi_Boryong	16180	357244	Bacteria	Alphaproteobacteria	2.1	30.5	1		-	Rod						Host-associated		-	Human	Scrub typhus	AM494475	NC_009488
							Orientia_tsutsugamushi_Ikeda	18983	334380	Bacteria	Alphaproteobacteria	2	30.5	1		-	Rod				Non-halophilic		Host-associated	Mesophilic	-	Human	Scrub typhus	AP008981	NC_010793
							Ralstonia_solanacearum	13	267608	Bacteria	Betaproteobacteria	5.8	67	1	1		Rod					Aerobic	Multiple	Mesophilic	-	Plant	Plant rot	AL646052,AL646053	NC_003295,NC_003296
							Streptomyces_griseus_NBRC_13350	20085	455632	Bacteria	Actinobacteria	8.5	72.2	1		+	Branched filament	Filaments	Yes	No		Aerobic	Multiple	Mesophilic	25-35	No	None	AP009493	NC_010572
561		T	32.277	GoSim=0.814	GenomeDist=0.133228575
Cluster ID	Cluster ID	Most frequent COG-category	Percent of this category	ParDist		Ontology	Genome	Project ID	Taxonomy ID	Super Kingdom	Group	Genome Size	GC Content	Number of Chromosomes	Number of Plasmids	Gram Stain	Shape	Arrangment	Endospores	Motility	Salinity	Oxygen Req.	Habitat	Temp. range	Optimal temp.	Pathogenic in	Disease	List of GenBank accessions (comma separated)	List of RefSeq accessions (comma separated)
3 10	GO:0009061	C	67.416	12C,1R_13C,1R_13C,1R_14C,1R_12C,1R_12C,1R_14C,1R_16C,1G,1F,2H,3-,10R_4C,8R,1E_10C,2E,3F,4H,6-,10R	anaerobic respiration	Process	Escherichia_coli_55989	33413	585055	Bacteria	Gammaproteobacteria	5.2	50.7	1		-	Rod		No	Yes		Facultative	Multiple	Mesophilic	-	Human	Gastroenteritis	CU928145	NC_011748
	GO:0015980	C	67.188	13C,1R_14C,1R_15C,1R_15C,1R_13C,1R_13C,1R_15C,1R_16C,3G,1F,2H,3-,10R_4C,8R,1E,2G_11C,2E,3F,4H,7-,10R	energy derivation by oxidation of organic compounds	Process	Escherichia_coli_APEC_O1	16718	405955	Bacteria	Gammaproteobacteria	5.51	50.3	1	2	-	Rod	Singles, Pairs		Yes		Facultative	Host-associated	Mesophilic	-	Avian	Colibacillosis	CP000468,DQ517526,DQ381420	NC_008563,NC_009838,NC_009837
	GO:0045333	C	68.617	13C,1R_14C,1R_15C,1R_15C,1R_13C,1R_13C,1R_15C,1R_16C,1G,1F,2H,3-,10R_4C,8R,1E_11C,2E,3F,4H,7-,10R	cellular respiration	Process	Escherichia_coli_CFT073	313	199310	Bacteria	Gammaproteobacteria	5.2	50.5	1		-	Rod	Singles, Pairs		Yes		Facultative	Host-associated	Mesophilic	37	Human	Urinary tract infections	AE014075	NC_004431
							Escherichia_coli_ED1a	33409	585397	Bacteria	Gammaproteobacteria	5.2	50.7	1		-	Rod		No	Yes		Facultative	Multiple	Mesophilic	-	Human	Gastroenteritis	CU928162	NC_011745
							Escherichia_coli_K_12_substr__DH10B	20079	316385	Bacteria	Gammaproteobacteria	4.7	50.8	1		-	Rod	Singles, Pairs		Yes		Facultative	Host-associated	Mesophilic	37	No		CP000948	NC_010473
							Escherichia_coli_O157H7_EDL933	259	155864	Bacteria	Gammaproteobacteria	5.59	50.3	1	1	-	Rod	Singles, Pairs		Yes		Facultative	Host-associated	Mesophilic	25-35	Human	Hemorrhagic colitis	AF074613,AE005174	NC_007414,NC_002655
							Escherichia_coli_S88	33375	585035	Bacteria	Gammaproteobacteria	5	50.7	1		-	Rod		No	Yes		Facultative	Multiple	Mesophilic	-	Human	Gastroenteritis, opportunistic infections	CU928161	NC_011742
							Methanosarcina_acetivorans	290	188937	Archaea	Euryarchaeota	5.75	42.7	1			Irregular coccus	Singles, Aggregates	No	No		Anaerobic	Aquatic	Mesophilic	35-40	No		AE010299	NC_003552
							Methanosarcina_barkeri_fusaro	103	269797	Archaea	Euryarchaeota	4.84	39.2	1	1		Coccus	Singles, Aggregates	No	No		Anaerobic	Multiple	Mesophilic	35-40	No		CP000098,CP000099	NC_007349,NC_007355
							Methanosarcina_mazei	300	192952	Archaea	Euryarchaeota	4.1	41.5	1			Irregular coccus	Singles, Aggregates	No	No		Anaerobic	Multiple	Mesophilic	30-40	No		AE008384	NC_003901
601		C	67.742	GoSim=0.854	GenomeDist=0.193833066667
Cluster ID	Cluster ID	Most frequent COG-category	Percent of this category	ParDist		Ontology	Genome	Project ID	Taxonomy ID	Super Kingdom	Group	Genome Size	GC Content	Number of Chromosomes	Number of Plasmids	Gram Stain	Shape	Arrangment	Endospores	Motility	Salinity	Oxygen Req.	Habitat	Temp. range	Optimal temp.	Pathogenic in	Disease	List of GenBank accessions (comma separated)	List of RefSeq accessions (comma separated)
2 14	GO:0032553	L	23.427	1P,3J,7L,5V_8D,2F,2H,2K,10J,5L,1O,1U_1R,1E,10L,7O,12F_1H,2K,5J,1-,1O,2S_2H,2J,27L,15P,2R,1U,2T,2V_5V_19L,13O,4F_3J,1R,30T,2L_2J,4R,58T,28L_2C,6E,2F,2I,4J,7M,2L,2O,2P,6U,2T,4V_20-_6E,2K,2J,2-,8L,2O,4P,4R,2T,4V_2E,2H,2J,10P,5U,2T,5V_2C,2E,4F,2K,2J,2T,10V	ribonucleotide binding	Function	Anaerocellum_thermophilum_DSM_6725	29407	521460	Bacteria	Firmicutes	2.91	35.2	1	2							Anaerobic	Specialized	Thermophilic	-	No		CP001393,CP001394,CP001395	NC_012034,NC_012036,NC_012037
	GO:0032555	L	23.427	1P,3J,7L,5V_8D,2F,2H,2K,10J,5L,1O,1U_1R,1E,10L,7O,12F_1H,2K,5J,1-,1O,2S_2H,2J,27L,15P,2R,1U,2T,2V_5V_19L,13O,4F_3J,1R,30T,2L_2J,4R,58T,28L_2C,6E,2F,2I,4J,7M,2L,2O,2P,6U,2T,4V_20-_6E,2K,2J,2-,8L,2O,4P,4R,2T,4V_2E,2H,2J,10P,5U,2T,5V_2C,2E,4F,2K,2J,2T,10V	purine ribonucleotide binding	Function	Anaplasma_phagocytophilum_HZ	336	212042	Bacteria	Alphaproteobacteria	1.47	41.6	1		-		Singles				Aerobic	Host-associated	Mesophilic	37	Human, Animal	Human granulocytic anaplasmosis	CP000235	NC_007797
							Candidatus_Phytoplasma_australiense	29469	59748	Bacteria	Firmicutes	0.88	27.4	1			Sphere					Aerobic	Host-associated	Mesophilic	-	Grapevines		AM422018	NC_010544
							Ehrlichia_chaffeensis_Arkansas	325	205920	Bacteria	Alphaproteobacteria	1.18	30.1	1			Rod	Singles					Host-associated		-	Human, Animal	Monocytic ehrlichiosis	CP000236	NC_007799
							Marinobacter_aquaeolei_VT8	13239	351348	Bacteria	Gammaproteobacteria	4.75	56.9	1	2	-	Rod			Yes	Moderate halophilic	Facultative	Aquatic	Mesophilic	30	No		CP000514,CP000515,CP000516	NC_008738,NC_008740,NC_008739
							Mycoplasma_hyopneumoniae_232	13120	295358	Bacteria	Firmicutes	0.89	28.6	1		-	Sphere	Singles	No	No	Non-halophilic	Facultative	Host-associated	Mesophilic	37	Swine	Swine mycoplasmosis	AE017332	NC_006360
							Onion_yellows_phytoplasma	9615	262768	Bacteria	Firmicutes	0.86	27.7	1			Sphere					Aerobic	Host-associated	Mesophilic	-	Onion	Onions yellow Disease	AP006628	NC_005303
							Orientia_tsutsugamushi_Boryong	16180	357244	Bacteria	Alphaproteobacteria	2.1	30.5	1		-	Rod						Host-associated		-	Human	Scrub typhus	AM494475	NC_009488
							Orientia_tsutsugamushi_Ikeda	18983	334380	Bacteria	Alphaproteobacteria	2	30.5	1		-	Rod				Non-halophilic		Host-associated	Mesophilic	-	Human	Scrub typhus	AP008981	NC_010793
							Paracoccus_denitrificans_PD1222	13020	318586	Bacteria	Alphaproteobacteria	5.25	66.8	2	1	-	Sphere, Rod	Singles, Pairs, Clusters	No	No		Aerobic	Multiple	Mesophilic	25-30	No		CP000489,CP000490,CP000491	NC_008686,NC_008687,NC_008688
							Rhizobium_NGR234	21101	394	Bacteria	Alphaproteobacteria	6.84	62.4	1	2	-	Rod	Singles		Yes		Aerobic	Host-associated	Mesophilic	-	No		CP001389,U00090,CP000874	NC_012587,NC_000914,NC_012586
							Streptomyces_griseus_NBRC_13350	20085	455632	Bacteria	Actinobacteria	8.5	72.2	1		+	Branched filament	Filaments	Yes	No		Aerobic	Multiple	Mesophilic	25-35	No	None	AP009493	NC_010572
							Thermoanaerobacter_X514	16394	399726	Bacteria	Firmicutes	2.5	34.5	1		+	Rod					Anaerobic		Thermophilic	60	No		CP000923	NC_010320
							Thermodesulfovibrio_yellowstonii_DSM_11347	30733	289376	Bacteria	Other Bacteria	2	34.1	1		-	Curved rod			Yes			Specialized	Thermophilic	65	No		CP001147	NC_011296
647		L	23.427	GoSim=0.77	GenomeDist=0.135223978022
Cluster ID	Cluster ID	Most frequent COG-category	Percent of this category	ParDist		Ontology	Genome	Project ID	Taxonomy ID	Super Kingdom	Group	Genome Size	GC Content	Number of Chromosomes	Number of Plasmids	Gram Stain	Shape	Arrangment	Endospores	Motility	Salinity	Oxygen Req.	Habitat	Temp. range	Optimal temp.	Pathogenic in	Disease	List of GenBank accessions (comma separated)	List of RefSeq accessions (comma separated)
2 14	GO:0006259	L	88.015	6K,10-,93L_1-,178L_1M,1R,76-,140L,5V_10-,27L_1E,1C,72-,104L_2S,14-,52L,2V_2-,72L_1-,129L_7-,437L_4C,8-,563L_1S,17-,121L_2R,94-,261L_4K,67L_1M,15-,385L	DNA metabolic process	Process	Frankia_CcI3	13963	106370	Bacteria	Actinobacteria	5.4	70.1	1		+		Filaments				Aerobic	Multiple	Mesophilic	-			CP000249	NC_007777
	GO:0006310	L	85.744	6K,10-,79L_1-,116L_1M,76-,118L_10-,23L_1E,1C,72-,77L_2S,13-,41L_2-,70L_96L_7-,347L_4C,7-,419L_1S,17-,110L_94-,167L_57L_1M,13-,319L	DNA recombination	Process	Lactococcus_lactis_cremoris_SK11	401	272622	Bacteria	Firmicutes	2.56	35.8	1	5	+	Coccus	Pairs, Chains				Facultative	Multiple	Mesophilic	40	No		CP000425,CP000426,CP000427,CP000428,CP000429,CP000430	NC_008503,NC_008527,NC_008504,NC_008505,NC_008506,NC_008507
							Microcystis_aeruginosa_NIES_843	27835	449447	Bacteria	Cyanobacteria	5.8	42.3	1			Coccus	Singles		No		Aerobic	Aquatic	Mesophilic	-	Animal, Human	Cyanobacterial hepatotoxicosis, gastroenteritis, skin irritation	AP009552	NC_010296
							Parachlamydia_sp_UWE25	10700	264201	Bacteria	Chlamydiae/Verrucomicrobia	2.41	34.7	1		-							Host-associated	Mesophilic	-	Animal	Probable pneumonia agent	BX908798	NC_005861
							Photobacterium_profundum_SS9	13128	298386	Bacteria	Gammaproteobacteria	6.38	41.7	2	1	-	Rod	Singles		Yes	Non-halophilic	Facultative	Multiple	Psychrophilic	15	No		CR354531,CR354532,CR377818	NC_006370,NC_006371,NC_005871
							Pirellula_sp	413	243090	Bacteria	Planctomycetes	7.1	55.4	1		-	Sphere	Singles, Rosettes	No	Yes		Aerobic	Aquatic	Mesophilic	28	No	None	BX119912	NC_005027
							Porphyromonas_gingivalis_ATCC_33277	19051	431947	Bacteria	Bacteroidetes/Chlorobi	2.4	48.4	1		-	Rod	Singles	No	No		Anaerobic	Host-associated	Mesophilic	37	Human	Periodontal Disease	AP009380	NC_010729
							Rhodobacter_sphaeroides_ATCC_17025	15755	349102	Bacteria	Alphaproteobacteria	4.54	68.2	1	5	-	Rod	Chains		Yes		Facultative	Multiple	Mesophilic	25-35	No		CP000661,CP000662,CP000663,CP000664,CP000665,CP000666	NC_009428,NC_009429,NC_009430,NC_009431,NC_009432,NC_009433
							Shigella_boydii_CDC_3083_94	15637	344609	Bacteria	Gammaproteobacteria	4.86	51	1	5	-	Rod	Singles, Pairs	No	Yes	Non-halophilic	Facultative	Host-associated	Mesophilic	37	Human	Dysentery	CP001058,CP001063,CP001059,CP001060,CP001062,CP001061	NC_010656,NC_010658,NC_010657,NC_010659,NC_010660,NC_010672
							Shigella_flexneri_2a	310	198214	Bacteria	Gammaproteobacteria	4.82	50.7	1	1	-	Rod	Singles, Pairs				Facultative	Host-associated	Mesophilic	37	Human	Dysentery	AE005674,AF386526	NC_004337,NC_004851
							Sulfolobus_solfataricus	108	273057	Archaea	Crenarchaeota	3	35.8	1			Irregular coccus	Singles	No	No		Aerobic	Specialized	Hyperthermophilic	85	No		AE006641	NC_002754
							Vibrio_harveyi_ATCC_BAA-1116	19857	338187	Bacteria	Gammaproteobacteria	6.09	45.4	2	1	-	Rod	Singles		Yes	Moderate halophilic	Facultative	Aquatic	Mesophilic	20-30	Vertebrate and invertebrate aquatic organisms	Vibriosis	CP000789,CP000791,CP000790	NC_009777,NC_009783,NC_009784
							Wolbachia_endosymbiont_of_Culex_quinquefasciatus_Pel	30313	570417	Bacteria	Alphaproteobacteria	1.5	34.2	1		-	Rod, Coccus					Aerobic	Host-associated	Mesophilic	-	No		AM999887	NC_010981
							Xanthomonas_oryzae_PXO99A	28127	360094	Bacteria	Gammaproteobacteria	5.2	63.6	1		-	Rod			Yes		Aerobic	Host-associated	Mesophilic	-	Rice	Rice bacterial blight Disease	CP000967	NC_010717
652		L	87.008	GoSim=0.93	GenomeDist=0.271646208791
Cluster ID	Cluster ID	Most frequent COG-category	Percent of this category	ParDist		Ontology	Genome	Project ID	Taxonomy ID	Super Kingdom	Group	Genome Size	GC Content	Number of Chromosomes	Number of Plasmids	Gram Stain	Shape	Arrangment	Endospores	Motility	Salinity	Oxygen Req.	Habitat	Temp. range	Optimal temp.	Pathogenic in	Disease	List of GenBank accessions (comma separated)	List of RefSeq accessions (comma separated)
4 7	GO:0009150	P	54.054	5P,2C_6P,2C,2F_2K,2C,5F_14P_18C_6P_9P,1O	purine ribonucleotide metabolic process	Process	Acidithiobacillus_ferrooxidans_ATCC_23270	53	243159	Bacteria	Gammaproteobacteria	3	58.8	1		-	Rod			Yes		Facultative	Multiple	Mesophilic	30-35	No		CP001219	NC_011761
	GO:0009152	P	54.054	5P,2C_6P,2C,2F_2K,2C,5F_14P_18C_6P_9P,1O	purine ribonucleotide biosynthetic process	Process	Acidithiobacillus_ferrooxidans_ATCC_53993	16689	380394	Bacteria	Other Bacteria	2.9	58.9	1		-	Spiral		No	Yes		Aerobic	Specialized	Mesophilic	-	No		CP001132	NC_011206
	GO:0009259	P	54.054	5P,2C_6P,2C,2F_2K,2C,5F_14P_18C_6P_9P,1O	ribonucleotide metabolic process	Process	Anaplasma_phagocytophilum_HZ	336	212042	Bacteria	Alphaproteobacteria	1.47	41.6	1		-		Singles				Aerobic	Host-associated	Mesophilic	37	Human, Animal	Human granulocytic anaplasmosis	CP000235	NC_007797
	GO:0009260	P	54.054	5P,2C_6P,2C,2F_2K,2C,5F_14P_18C_6P_9P,1O	ribonucleotide biosynthetic process	Process	Mycobacterium_gilvum_PYR-GCK	15760	350054	Bacteria	Actinobacteria	5.96	67.7	1	3	+	Rod		No	No				Mesophilic	-			CP000656,CP000657,CP000658,CP000659	NC_009338,NC_009339,NC_009340,NC_009341
							Pelobacter_propionicus_DSM_2379	13384	338966	Bacteria	Deltaproteobacteria	4.23	58.5	1	2	-	Rod	Singles	No	No	Non-halophilic	Anaerobic	Multiple	Mesophilic	30	No	None	CP000482,CP000483,CP000484	NC_008609,NC_008607,NC_008608
							Thermoanaerobacter_X514	16394	399726	Bacteria	Firmicutes	2.5	34.5	1		+	Rod					Anaerobic		Thermophilic	60	No		CP000923	NC_010320
							Xanthobacter_autotrophicus_Py2	15756	78245	Bacteria	Alphaproteobacteria	5.62	67.3	1	1	-	Rod			Yes		Facultative	Multiple	Mesophilic	-	No		CP000781,CP000782	NC_009717,NC_009720
663		P	54.054	GoSim=0.750333333333	GenomeDist=0.106272
Cluster ID	Cluster ID	Most frequent COG-category	Percent of this category	ParDist		Ontology	Genome	Project ID	Taxonomy ID	Super Kingdom	Group	Genome Size	GC Content	Number of Chromosomes	Number of Plasmids	Gram Stain	Shape	Arrangment	Endospores	Motility	Salinity	Oxygen Req.	Habitat	Temp. range	Optimal temp.	Pathogenic in	Disease	List of GenBank accessions (comma separated)	List of RefSeq accessions (comma separated)
3 9	GO:0003964	L	94.313	18L_11L_12L_1K,48L_4-,28L_15L_9L_12L,7V_46L	RNA-directed DNA polymerase activity	Function	Geobacter_uraniumreducens_Rf4	15768	351605	Bacteria	Deltaproteobacteria	5.1	54.2	1		-	Rod		No			Microaerophilic	Multiple	Mesophilic	-			CP000698	NC_009483
	GO:0016772	L	69.508	4F,4R,1T,18L_11L_12L_1K,48L_5R,4-,46T,28L_15L_1H,1-,9L,2G,2T_1-,23L,8S,2R,3T,7V_48L,1T	transferase activity, transferring phosphorus-containing Groups	Function	Lactobacillus_reuteri_DSM_20016	15766	557436	Bacteria	Firmicutes	2	38.9	1		+	Rod	Chains	No			Facultative	Multiple	Mesophilic	-	No		CP000705	NC_009513
	GO:0034061	L	94.366	18L_11L_12L_1K,48L_4-,28L_15L_9L_12L,7V_48L	DNA polymerase activity	Function	Lactobacillus_reuteri_F275_Kitasato	19011	557433	Bacteria	Firmicutes	2	38.9	1		+	Rod		No		Non-halophilic	Facultative	Host-associated	Mesophilic	-	No	None	AP007281	NC_010609
							Nitrobacter_winogradskyi_Nb-255	13474	323098	Bacteria	Alphaproteobacteria	3.4	62	1		-	Rod			Yes		Facultative	Terrestrial	Mesophilic	-	No		CP000115	NC_007406
							Orientia_tsutsugamushi_Ikeda	18983	334380	Bacteria	Alphaproteobacteria	2	30.5	1		-	Rod				Non-halophilic		Host-associated	Mesophilic	-	Human	Scrub typhus	AP008981	NC_010793
							Thermoanaerobacter_pseudethanolicus_ATCC_33223	13901	340099	Bacteria	Firmicutes	2.4	34.5	1		+	Rod		Yes			Anaerobic	Aquatic	Thermophilic	-	No		CP000924	NC_010321
							Thermoanaerobacter_X514	16394	399726	Bacteria	Firmicutes	2.5	34.5	1		+	Rod					Anaerobic		Thermophilic	60	No		CP000923	NC_010320
							Trichodesmium_erythraeum_IMS101	318	203124	Bacteria	Cyanobacteria	7.8	34.1	1			Filament	Filaments, Aggregates		Yes		Aerobic	Aquatic		-	No		CP000393	NC_008312
							Vibrio_harveyi_ATCC_BAA-1116	19857	338187	Bacteria	Gammaproteobacteria	6.09	45.4	2	1	-	Rod	Singles		Yes	Moderate halophilic	Facultative	Aquatic	Mesophilic	20-30	Vertebrate and invertebrate aquatic organisms	Vibriosis	CP000789,CP000791,CP000790	NC_009777,NC_009783,NC_009784
668		L	83.951	GoSim=0.768	GenomeDist=0.113007888889
Cluster ID	Cluster ID	Most frequent COG-category	Percent of this category	ParDist		Ontology	Genome	Project ID	Taxonomy ID	Super Kingdom	Group	Genome Size	GC Content	Number of Chromosomes	Number of Plasmids	Gram Stain	Shape	Arrangment	Endospores	Motility	Salinity	Oxygen Req.	Habitat	Temp. range	Optimal temp.	Pathogenic in	Disease	List of GenBank accessions (comma separated)	List of RefSeq accessions (comma separated)
3 9	GO:0006091	C	65.948	14C,1R_14C,1R_16C,1R_18C,1R_16C,1R_16C,7G,1F,2H,3-,10R_9C,8R,1E,6G_11C,2E,3F,4H,7-,10R_7P,39C,3-	generation of precursor metabolites and energy	Process	Escherichia_coli_55989	33413	585055	Bacteria	Gammaproteobacteria	5.2	50.7	1		-	Rod		No	Yes		Facultative	Multiple	Mesophilic	-	Human	Gastroenteritis	CU928145	NC_011748
	GO:0015980	C	62.842	13C,1R_14C,1R_15C,1R_15C,1R_15C,1R_16C,3G,1F,2H,3-,10R_4C,8R,1E,2G_11C,2E,3F,4H,7-,10R_7P,12C	energy derivation by oxidation of organic compounds	Process	Escherichia_coli_APEC_O1	16718	405955	Bacteria	Gammaproteobacteria	5.51	50.3	1	2	-	Rod	Singles, Pairs		Yes		Facultative	Host-associated	Mesophilic	-	Avian	Colibacillosis	CP000468,DQ517526,DQ381420	NC_008563,NC_009838,NC_009837
	GO:0045333	C	64.246	13C,1R_14C,1R_15C,1R_15C,1R_15C,1R_16C,1G,1F,2H,3-,10R_4C,8R,1E_11C,2E,3F,4H,7-,10R_7P,12C	cellular respiration	Process	Escherichia_coli_CFT073	313	199310	Bacteria	Gammaproteobacteria	5.2	50.5	1		-	Rod	Singles, Pairs		Yes		Facultative	Host-associated	Mesophilic	37	Human	Urinary tract infections	AE014075	NC_004431
							Escherichia_coli_ED1a	33409	585397	Bacteria	Gammaproteobacteria	5.2	50.7	1		-	Rod		No	Yes		Facultative	Multiple	Mesophilic	-	Human	Gastroenteritis	CU928162	NC_011745
							Escherichia_coli_S88	33375	585035	Bacteria	Gammaproteobacteria	5	50.7	1		-	Rod		No	Yes		Facultative	Multiple	Mesophilic	-	Human	Gastroenteritis, opportunistic infections	CU928161	NC_011742
							Methanosarcina_acetivorans	290	188937	Archaea	Euryarchaeota	5.75	42.7	1			Irregular coccus	Singles, Aggregates	No	No		Anaerobic	Aquatic	Mesophilic	35-40	No		AE010299	NC_003552
							Methanosarcina_barkeri_fusaro	103	269797	Archaea	Euryarchaeota	4.84	39.2	1	1		Coccus	Singles, Aggregates	No	No		Anaerobic	Multiple	Mesophilic	35-40	No		CP000098,CP000099	NC_007349,NC_007355
							Methanosarcina_mazei	300	192952	Archaea	Euryarchaeota	4.1	41.5	1			Irregular coccus	Singles, Aggregates	No	No		Anaerobic	Multiple	Mesophilic	30-40	No		AE008384	NC_003901
							Pelobacter_propionicus_DSM_2379	13384	338966	Bacteria	Deltaproteobacteria	4.23	58.5	1	2	-	Rod	Singles	No	No	Non-halophilic	Anaerobic	Multiple	Mesophilic	30	No	None	CP000482,CP000483,CP000484	NC_008609,NC_008607,NC_008608
675		C	64.478	GoSim=0.848333333333	GenomeDist=0.217032333333
Cluster ID	Cluster ID	Most frequent COG-category	Percent of this category	ParDist		Ontology	Genome	Project ID	Taxonomy ID	Super Kingdom	Group	Genome Size	GC Content	Number of Chromosomes	Number of Plasmids	Gram Stain	Shape	Arrangment	Endospores	Motility	Salinity	Oxygen Req.	Habitat	Temp. range	Optimal temp.	Pathogenic in	Disease	List of GenBank accessions (comma separated)	List of RefSeq accessions (comma separated)
2 13	GO:0051536	C	80.258	3P,11C,3R_23C_12C,2O_12C,2E_10C,2E_12C,2E_14C,2E_2H,12C,2E,2T_12C,2E_21C,2R_7H,6C,2R,2K_1P,12C,3R,1G_30C,2R,2E	iron-sulfur cluster binding	Function	Clostridium_kluyveri_DSM_555	19065	431943	Bacteria	Firmicutes	4.06	32	1	1	+	Rod		Yes	Yes	Non-halophilic	Anaerobic	Aquatic	Mesophilic	-	No	None	CP000673,CP000674	NC_009466,NC_009706
	GO:0051540	C	80.258	3P,11C,3R_23C_12C,2O_12C,2E_10C,2E_12C,2E_14C,2E_2H,12C,2E,2T_12C,2E_21C,2R_7H,6C,2R,2K_1P,12C,3R,1G_30C,2R,2E	metal cluster binding	Function	Desulfitobacterium_hafniense_Y51	16639	138119	Bacteria	Firmicutes	5.73	47.4	1		-	Rod	Singles, Pairs, Chains	Yes	Yes		Anaerobic	Specialized	Mesophilic	-			AP008230	NC_007907
							Desulfotomaculum_reducens_MI-1	13424	349161	Bacteria	Firmicutes	3.6	42.3	1		+	Rod		Yes	Yes	Moderate halophilic	Anaerobic	Aquatic	Mesophilic	37	No		CP000612	NC_009253
							Escherichia_coli_55989	33413	585055	Bacteria	Gammaproteobacteria	5.2	50.7	1		-	Rod		No	Yes		Facultative	Multiple	Mesophilic	-	Human	Gastroenteritis	CU928145	NC_011748
							Escherichia_coli_APEC_O1	16718	405955	Bacteria	Gammaproteobacteria	5.51	50.3	1	2	-	Rod	Singles, Pairs		Yes		Facultative	Host-associated	Mesophilic	-	Avian	Colibacillosis	CP000468,DQ517526,DQ381420	NC_008563,NC_009838,NC_009837
							Escherichia_coli_CFT073	313	199310	Bacteria	Gammaproteobacteria	5.2	50.5	1		-	Rod	Singles, Pairs		Yes		Facultative	Host-associated	Mesophilic	37	Human	Urinary tract infections	AE014075	NC_004431
							Escherichia_coli_ED1a	33409	585397	Bacteria	Gammaproteobacteria	5.2	50.7	1		-	Rod		No	Yes		Facultative	Multiple	Mesophilic	-	Human	Gastroenteritis	CU928162	NC_011745
							Escherichia_coli_K_12_substr__DH10B	20079	316385	Bacteria	Gammaproteobacteria	4.7	50.8	1		-	Rod	Singles, Pairs		Yes		Facultative	Host-associated	Mesophilic	37	No		CP000948	NC_010473
							Escherichia_coli_S88	33375	585035	Bacteria	Gammaproteobacteria	5	50.7	1		-	Rod		No	Yes		Facultative	Multiple	Mesophilic	-	Human	Gastroenteritis, opportunistic infections	CU928161	NC_011742
							Geobacter_uraniumreducens_Rf4	15768	351605	Bacteria	Deltaproteobacteria	5.1	54.2	1		-	Rod		No			Microaerophilic	Multiple	Mesophilic	-			CP000698	NC_009483
							Mesorhizobium_loti	18	266835	Bacteria	Alphaproteobacteria	7.6	62.5	1	2	-	Rod					Aerobic	Multiple	Mesophilic	-	No		BA000012,BA000013,AP003017	NC_002678,NC_002679,NC_002682
							Methanosarcina_barkeri_fusaro	103	269797	Archaea	Euryarchaeota	4.84	39.2	1	1		Coccus	Singles, Aggregates	No	No		Anaerobic	Multiple	Mesophilic	35-40	No		CP000098,CP000099	NC_007349,NC_007355
							Pelobacter_propionicus_DSM_2379	13384	338966	Bacteria	Deltaproteobacteria	4.23	58.5	1	2	-	Rod	Singles	No	No	Non-halophilic	Anaerobic	Multiple	Mesophilic	30	No	None	CP000482,CP000483,CP000484	NC_008609,NC_008607,NC_008608
691		C	80.258	GoSim=0.841	GenomeDist=0.134499051282
Cluster ID	Cluster ID	Most frequent COG-category	Percent of this category	ParDist		Ontology	Genome	Project ID	Taxonomy ID	Super Kingdom	Group	Genome Size	GC Content	Number of Chromosomes	Number of Plasmids	Gram Stain	Shape	Arrangment	Endospores	Motility	Salinity	Oxygen Req.	Habitat	Temp. range	Optimal temp.	Pathogenic in	Disease	List of GenBank accessions (comma separated)	List of RefSeq accessions (comma separated)
2 13	GO:0010468	K	54.579	6E,28K,4-,6T_57K,14T,2G_19K,1R,7T,9L_1S,9K,25-,14T,4L_6K,2-,15T,1L_1C,3E,2G,33K,40-,9L,2S,10T_18K,8-,14T_31K,8L,2T_10K,2G_1R,16L,2T_30K,6T_35K_2P,22K,4R,3-,2T	regulation of gene expression	Process	Burkholderia_phymatum_STM815	17409	391038	Bacteria	Betaproteobacteria	8.7	62.3	2	2	-	Rod		No	Yes	Non-halophilic		Host-associated	Mesophilic	-	No	None	CP001043,CP001045,CP001044,CP001046	NC_010622,NC_010625,NC_010623,NC_010627
	GO:0060255	K	54.579	6E,28K,4-,6T_57K,14T,2G_19K,1R,7T,9L_1S,9K,25-,14T,4L_6K,2-,15T,1L_1C,3E,2G,33K,40-,9L,2S,10T_18K,8-,14T_31K,8L,2T_10K,2G_1R,16L,2T_30K,6T_35K_2P,22K,4R,3-,2T	regulation of macromolecule metabolic process	Process	Burkholderia_xenovorans_LB400	254	266265	Bacteria	Betaproteobacteria	9.8	62.6	3		-	Rod	Singles	No	Yes		Aerobic	Multiple	Mesophilic	30	Human, Plants	Opportunistic infections	CP000271,CP000272,CP000270	NC_007952,NC_007953,NC_007951
							Magnetococcus_MC-1	262	156889	Bacteria	Other Bacteria	4.7	54.2	1		-	Coccus			Yes		Facultative	Aquatic		-	No		CP000471	NC_008576
							Methylobacterium_4_46	18809	426117	Bacteria	Alphaproteobacteria	7.78	71.5	1	2	-	Rod	Singles, Rosettes		Yes		Facultative	Multiple	Mesophilic	-	No		CP000943,CP000944,CP000945	NC_010373,NC_010511,NC_010374
							Methylobacterium_extorquens_PA1	18637	419610	Bacteria	Alphaproteobacteria	5.5	68.2	1		-	Rod	Singles, Rosettes		Yes		Facultative	Multiple	Mesophilic	25-30	No		CP000908	NC_010172
							Methylobacterium_nodulans_ORS_2060	20477	460265	Bacteria	Alphaproteobacteria	8.87	68.4	1	7	-	Rod	Singles, Pairs	No	Yes		Aerobic	Host-associated	Mesophilic	-	No		CP001349,CP001350,CP001351,CP001352,CP001353,CP001354,CP001355,CP001356	NC_011892,NC_011894,NC_011887,NC_011893,NC_011895,NC_011888,NC_011889,NC_011890
							Methylobacterium_radiotolerans_JCM_2831	18817	426355	Bacteria	Alphaproteobacteria	6.92	71	1	8		Rod				Non-halophilic	Aerobic	Host-associated	Mesophilic	-	No	None	CP001001,CP001009,CP001003,CP001002,CP001004,CP001007,CP001008,CP001005,CP001006	NC_010505,NC_010507,NC_010509,NC_010510,NC_010514,NC_010502,NC_010504,NC_010517,NC_010518
							Mycobacterium_gilvum_PYR-GCK	15760	350054	Bacteria	Actinobacteria	5.96	67.7	1	3	+	Rod		No	No				Mesophilic	-			CP000656,CP000657,CP000658,CP000659	NC_009338,NC_009339,NC_009340,NC_009341
							Natronomonas_pharaonis	15742	348780	Archaea	Euryarchaeota	2.75	63.1	1	2						Moderate halophilic	Aerobic	Aquatic		-			CR936257,CR936258,CR936259	NC_007426,NC_007427,NC_007428
							Orientia_tsutsugamushi_Boryong	16180	357244	Bacteria	Alphaproteobacteria	2.1	30.5	1		-	Rod						Host-associated		-	Human	Scrub typhus	AM494475	NC_009488
							Photorhabdus_luminescens	9605	243265	Bacteria	Gammaproteobacteria	5.69	42.8	1		-	Rod			Yes		Facultative	Host-associated	Mesophilic	-	Insect	Toxemia and septicemia	BX470251	NC_005126
							Streptomyces_coelicolor	242	100226	Bacteria	Actinobacteria	9.09	72	1	2	+	Branched filament	Filaments	Yes	No		Aerobic	Multiple	Mesophilic	25-35	No	None	AL645882,AL589148,AL645771	NC_003888,NC_003903,NC_003904
							Streptomyces_griseus_NBRC_13350	20085	455632	Bacteria	Actinobacteria	8.5	72.2	1		+	Branched filament	Filaments	Yes	No		Aerobic	Multiple	Mesophilic	25-35	No	None	AP009493	NC_010572
694		K	54.579	GoSim=0.842	GenomeDist=0.141692935897
Cluster ID	Cluster ID	Most frequent COG-category	Percent of this category	ParDist		Ontology	Genome	Project ID	Taxonomy ID	Super Kingdom	Group	Genome Size	GC Content	Number of Chromosomes	Number of Plasmids	Gram Stain	Shape	Arrangment	Endospores	Motility	Salinity	Oxygen Req.	Habitat	Temp. range	Optimal temp.	Pathogenic in	Disease	List of GenBank accessions (comma separated)	List of RefSeq accessions (comma separated)
2 13	GO:0019222	K	52.56	12P,41K,2-,20T,5L_6E,28K,4-,6T_57K,14T,2G_19K,1R,7T,9L_1S,9K,25-,14T,4L_6K,2-,15T,1L_1C,3E,2G,33K,40-,9L,2S,10T_18K,8-,14T_10K,2G_1R,16L,2T_30K,6T_35K,1G_2P,22K,4R,3-,2T	regulation of metabolic process	Process	Acaryochloris_marina_MBIC11017	12997	329726	Bacteria	Cyanobacteria	8.36	47	1	9		Sphere, Ellipse	Singles				Aerobic	Aquatic	Mesophilic	-	No	None	CP000828,CP000838,CP000839,CP000840,CP000841,CP000842,CP000843,CP000844,CP000845,CP000846	NC_009925,NC_009926,NC_009927,NC_009928,NC_009929,NC_009930,NC_009931,NC_009932,NC_009933,NC_009934
	GO:0060255	K	52.83	12P,41K,20T,5L_6E,28K,4-,6T_57K,14T,2G_19K,1R,7T,9L_1S,9K,25-,14T,4L_6K,2-,15T,1L_1C,3E,2G,33K,40-,9L,2S,10T_18K,8-,14T_10K,2G_1R,16L,2T_30K,6T_35K_2P,22K,4R,3-,2T	regulation of macromolecule metabolic process	Process	Burkholderia_phymatum_STM815	17409	391038	Bacteria	Betaproteobacteria	8.7	62.3	2	2	-	Rod		No	Yes	Non-halophilic		Host-associated	Mesophilic	-	No	None	CP001043,CP001045,CP001044,CP001046	NC_010622,NC_010625,NC_010623,NC_010627
							Burkholderia_xenovorans_LB400	254	266265	Bacteria	Betaproteobacteria	9.8	62.6	3		-	Rod	Singles	No	Yes		Aerobic	Multiple	Mesophilic	30	Human, Plants	Opportunistic infections	CP000271,CP000272,CP000270	NC_007952,NC_007953,NC_007951
							Magnetococcus_MC-1	262	156889	Bacteria	Other Bacteria	4.7	54.2	1		-	Coccus			Yes		Facultative	Aquatic		-	No		CP000471	NC_008576
							Methylobacterium_4_46	18809	426117	Bacteria	Alphaproteobacteria	7.78	71.5	1	2	-	Rod	Singles, Rosettes		Yes		Facultative	Multiple	Mesophilic	-	No		CP000943,CP000944,CP000945	NC_010373,NC_010511,NC_010374
							Methylobacterium_extorquens_PA1	18637	419610	Bacteria	Alphaproteobacteria	5.5	68.2	1		-	Rod	Singles, Rosettes		Yes		Facultative	Multiple	Mesophilic	25-30	No		CP000908	NC_010172
							Methylobacterium_nodulans_ORS_2060	20477	460265	Bacteria	Alphaproteobacteria	8.87	68.4	1	7	-	Rod	Singles, Pairs	No	Yes		Aerobic	Host-associated	Mesophilic	-	No		CP001349,CP001350,CP001351,CP001352,CP001353,CP001354,CP001355,CP001356	NC_011892,NC_011894,NC_011887,NC_011893,NC_011895,NC_011888,NC_011889,NC_011890
							Methylobacterium_radiotolerans_JCM_2831	18817	426355	Bacteria	Alphaproteobacteria	6.92	71	1	8		Rod				Non-halophilic	Aerobic	Host-associated	Mesophilic	-	No	None	CP001001,CP001009,CP001003,CP001002,CP001004,CP001007,CP001008,CP001005,CP001006	NC_010505,NC_010507,NC_010509,NC_010510,NC_010514,NC_010502,NC_010504,NC_010517,NC_010518
							Natronomonas_pharaonis	15742	348780	Archaea	Euryarchaeota	2.75	63.1	1	2						Moderate halophilic	Aerobic	Aquatic		-			CR936257,CR936258,CR936259	NC_007426,NC_007427,NC_007428
							Orientia_tsutsugamushi_Boryong	16180	357244	Bacteria	Alphaproteobacteria	2.1	30.5	1		-	Rod						Host-associated		-	Human	Scrub typhus	AM494475	NC_009488
							Photorhabdus_luminescens	9605	243265	Bacteria	Gammaproteobacteria	5.69	42.8	1		-	Rod			Yes		Facultative	Host-associated	Mesophilic	-	Insect	Toxemia and septicemia	BX470251	NC_005126
							Streptomyces_coelicolor	242	100226	Bacteria	Actinobacteria	9.09	72	1	2	+	Branched filament	Filaments	Yes	No		Aerobic	Multiple	Mesophilic	25-35	No	None	AL645882,AL589148,AL645771	NC_003888,NC_003903,NC_003904
							Streptomyces_griseus_NBRC_13350	20085	455632	Bacteria	Actinobacteria	8.5	72.2	1		+	Branched filament	Filaments	Yes	No		Aerobic	Multiple	Mesophilic	25-35	No	None	AP009493	NC_010572
695		K	52.695	GoSim=0.816	GenomeDist=0.141156192308
Cluster ID	Cluster ID	Most frequent COG-category	Percent of this category	ParDist		Ontology	Genome	Project ID	Taxonomy ID	Super Kingdom	Group	Genome Size	GC Content	Number of Chromosomes	Number of Plasmids	Gram Stain	Shape	Arrangment	Endospores	Motility	Salinity	Oxygen Req.	Habitat	Temp. range	Optimal temp.	Pathogenic in	Disease	List of GenBank accessions (comma separated)	List of RefSeq accessions (comma separated)
5 5	GO:0016462	P	25.21	6P,2R,4E,13L,6G_2C,2J,6L,10P,2R,5U,1V_5V_6E,2J,7L,2O,4P,2R,2T,4V_2E,2H,2J,10P,5U,5V	pyrophosphatase activity	Function	Acidiphilium_cryptum_JF-5	15753	349163	Bacteria	Alphaproteobacteria	3.97	67.1	1	8	-	Rod					Aerobic	Multiple	Mesophilic	35	No		CP000689,CP000697,CP000690,CP000691,CP000692,CP000693,CP000694,CP000695,CP000696	NC_009467,NC_009484,NC_009468,NC_009469,NC_009470,NC_009471,NC_009472,NC_009473,NC_009474
	GO:0016817	P	25.21	6P,2R,4E,13L,6G_2C,2J,6L,10P,2R,5U,1V_5V_6E,2J,7L,2O,4P,2R,2T,4V_2E,2H,2J,10P,5U,5V	hydrolase activity, acting on acid anhydrides	Function	Acidithiobacillus_ferrooxidans_ATCC_53993	16689	380394	Bacteria	Other Bacteria	2.9	58.9	1		-	Spiral		No	Yes		Aerobic	Specialized	Mesophilic	-	No		CP001132	NC_011206
	GO:0016818	P	25.21	6P,2R,4E,13L,6G_2C,2J,6L,10P,2R,5U,1V_5V_6E,2J,7L,2O,4P,2R,2T,4V_2E,2H,2J,10P,5U,5V	hydrolase activity, acting on acid anhydrides, in phosphorus-containing anhydrides	Function	Mycoplasma_hyopneumoniae_232	13120	295358	Bacteria	Firmicutes	0.89	28.6	1		-	Sphere	Singles	No	No	Non-halophilic	Facultative	Host-associated	Mesophilic	37	Swine	Swine mycoplasmosis	AE017332	NC_006360
	GO:0016887	P	41.096	6P,4E,6G_10P,2C,2R,1V_5V_4P,2J,6E,2L,4V_10P,2E,2H,5V	ATP-PYROPHOSPHATASE-RXN ATPase activity	Function	Streptomyces_griseus_NBRC_13350	20085	455632	Bacteria	Actinobacteria	8.5	72.2	1		+	Branched filament	Filaments	Yes	No		Aerobic	Multiple	Mesophilic	25-35	No	None	AP009493	NC_010572
	GO:0017111	P	25.21	6P,2R,4E,13L,6G_2C,2J,6L,10P,2R,5U,1V_5V_6E,2J,7L,2O,4P,2R,2T,4V_2E,2H,2J,10P,5U,5V	nucleoside-triphosphatase activity	Function	Thermoanaerobacter_X514	16394	399726	Bacteria	Firmicutes	2.5	34.5	1		+	Rod					Anaerobic		Thermophilic	60	No		CP000923	NC_010320
711		P	27.322	GoSim=0.7776	GenomeDist=0.130672
Cluster ID	Cluster ID	Most frequent COG-category	Percent of this category	ParDist		Ontology	Genome	Project ID	Taxonomy ID	Super Kingdom	Group	Genome Size	GC Content	Number of Chromosomes	Number of Plasmids	Gram Stain	Shape	Arrangment	Endospores	Motility	Salinity	Oxygen Req.	Habitat	Temp. range	Optimal temp.	Pathogenic in	Disease	List of GenBank accessions (comma separated)	List of RefSeq accessions (comma separated)
6 4	GO:0009288	N	68	4U,1T,6N_4N_1-,11N_10U,2T,6O,30N	bacterial-type flagellum	Component	Alkaliphilus_metalliredigens_QYMF	13006	293826	Bacteria	Firmicutes	4.9	36.8	1							Moderate halophilic			Mesophilic	-	No	None	CP000724	NC_009633
	GO:0019861	N	55.556	6U,1T,6N_4N_1-,11N_2D,2-,8O,34N,22U,2T	flagellum	Component	Desulfovibrio_desulfuricans_G20	329	207559	Bacteria	Deltaproteobacteria	3.73	57.8	1		-	Rod	Singles		Yes		Anaerobic	Multiple	Mesophilic	25-40	No		CP000112	NC_007519
	GO:0042995	N	55.556	6U,1T,6N_4N_1-,11N_2D,2-,8O,34N,22U,2T	cell projection	Component	Magnetococcus_MC-1	262	156889	Bacteria	Other Bacteria	4.7	54.2	1		-	Coccus			Yes		Facultative	Aquatic		-	No		CP000471	NC_008576
	GO:0044460	N	75.926	4U,1T,4N_4N_11N_6U,2O,22N	flagellum part	Component	Xanthomonas_oryzae_PXO99A	28127	360094	Bacteria	Gammaproteobacteria	5.2	63.6	1		-	Rod			Yes		Aerobic	Host-associated	Mesophilic	-	Rice	Rice bacterial blight Disease	CP000967	NC_010717
	GO:0044461	N	75.926	4U,1T,4N_4N_11N_6U,2O,22N	bacterial-type flagellum part	Component
	GO:0044463	N	75.926	4U,1T,4N_4N_11N_6U,2O,22N	cell projection part	Component
758		N	65.287	GoSim=0.753266666667	GenomeDist=0.116103666667
Cluster ID	Cluster ID	Most frequent COG-category	Percent of this category	ParDist		Ontology	Genome	Project ID	Taxonomy ID	Super Kingdom	Group	Genome Size	GC Content	Number of Chromosomes	Number of Plasmids	Gram Stain	Shape	Arrangment	Endospores	Motility	Salinity	Oxygen Req.	Habitat	Temp. range	Optimal temp.	Pathogenic in	Disease	List of GenBank accessions (comma separated)	List of RefSeq accessions (comma separated)
3 8	GO:0008168	L	33.696	11R,10L_2-,2L,12V_3H,2R,2J,16L_2C,1E,1G,1F,2M,2V,6-,13R,5H_2M,2C,1E,2H,3-,9R_1M,2C,4E,4F,6H,8-,13R_16L_18L	methyltransferase activity	Function	Bartonella_tribocorum_CIP_105476	28109	382640	Bacteria	Alphaproteobacteria	2.62	38.8	1	1	-	Rod		No	Yes		Aerobic	Host-associated	Mesophilic	-	Rat	Bartinellosis	AM260525,AM260524	NC_010161,NC_010160
	GO:0016740	L	22.56	1C,2E,2G,29M,10J,7-,10L,15R,1T_5K,12V,2-,2L,12F_2E,3H,2J,2M,19L,4R,3V_4C,1E,4G,3F,5H,6-,4M,8L,22R,3T,2V_3C,1E,5G,2F,4H,6-,6M,15R,5T_4C,4E,4F,9-,1K,2J,6M,3L,15R,3T,6H_1C,1R,1-,30T,16L_5R,4-,46T,46L	transferase activity	Function	Candidatus_Phytoplasma_australiense	29469	59748	Bacteria	Firmicutes	0.88	27.4	1			Sphere					Aerobic	Host-associated	Mesophilic	-	Grapevines		AM422018	NC_010544
	GO:0016741	L	33.696	11R,10L_2-,2L,12V_3H,2R,2J,16L_2C,1E,1G,1F,2M,2V,6-,13R,5H_2M,2C,1E,2H,3-,9R_1M,2C,4E,4F,6H,8-,13R_16L_18L	transferase activity, transferring one-carbon Groups	Function	Cyanothece_PCC_7424	20479	65393	Bacteria	Cyanobacteria	6.52	38.5	1	6		Coccus	Singles		No		Facultative	Aquatic	Mesophilic	-	No		CP001291,CP001292,CP001293,CP001294,CP001295,CP001296,CP001297	NC_011729,NC_011738,NC_011737,NC_011730,NC_011732,NC_011733,NC_011734
							Methanosarcina_acetivorans	290	188937	Archaea	Euryarchaeota	5.75	42.7	1			Irregular coccus	Singles, Aggregates	No	No		Anaerobic	Aquatic	Mesophilic	35-40	No		AE010299	NC_003552
							Methanosarcina_barkeri_fusaro	103	269797	Archaea	Euryarchaeota	4.84	39.2	1	1		Coccus	Singles, Aggregates	No	No		Anaerobic	Multiple	Mesophilic	35-40	No		CP000098,CP000099	NC_007349,NC_007355
							Methanosarcina_mazei	300	192952	Archaea	Euryarchaeota	4.1	41.5	1			Irregular coccus	Singles, Aggregates	No	No		Anaerobic	Multiple	Mesophilic	30-40	No		AE008384	NC_003901
							Orientia_tsutsugamushi_Boryong	16180	357244	Bacteria	Alphaproteobacteria	2.1	30.5	1		-	Rod						Host-associated		-	Human	Scrub typhus	AM494475	NC_009488
							Orientia_tsutsugamushi_Ikeda	18983	334380	Bacteria	Alphaproteobacteria	2	30.5	1		-	Rod				Non-halophilic		Host-associated	Mesophilic	-	Human	Scrub typhus	AP008981	NC_010793
759		L	27.503	GoSim=0.809	GenomeDist=0.253391964286
Cluster ID	Cluster ID	Most frequent COG-category	Percent of this category	ParDist		Ontology	Genome	Project ID	Taxonomy ID	Super Kingdom	Group	Genome Size	GC Content	Number of Chromosomes	Number of Plasmids	Gram Stain	Shape	Arrangment	Endospores	Motility	Salinity	Oxygen Req.	Habitat	Temp. range	Optimal temp.	Pathogenic in	Disease	List of GenBank accessions (comma separated)	List of RefSeq accessions (comma separated)
2 12	GO:0015980	C	69.163	16C_13C,1R_14C,1R_15C,1R_15C,1R_13C,1R_13C,1R_15C,1R_16C,3G,1F,2H,3-,10R_4C,8R,1E,2G_11C,2E,3F,4H,7-,10R_7P,12C	energy derivation by oxidation of organic compounds	Process	Burkholderia_phymatum_STM815	17409	391038	Bacteria	Betaproteobacteria	8.7	62.3	2	2	-	Rod		No	Yes	Non-halophilic		Host-associated	Mesophilic	-	No	None	CP001043,CP001045,CP001044,CP001046	NC_010622,NC_010625,NC_010623,NC_010627
	GO:0045333	C	70.404	16C_13C,1R_14C,1R_15C,1R_15C,1R_13C,1R_13C,1R_15C,1R_16C,1G,1F,2H,3-,10R_4C,8R,1E_11C,2E,3F,4H,7-,10R_7P,12C	cellular respiration	Process	Escherichia_coli_55989	33413	585055	Bacteria	Gammaproteobacteria	5.2	50.7	1		-	Rod		No	Yes		Facultative	Multiple	Mesophilic	-	Human	Gastroenteritis	CU928145	NC_011748
							Escherichia_coli_APEC_O1	16718	405955	Bacteria	Gammaproteobacteria	5.51	50.3	1	2	-	Rod	Singles, Pairs		Yes		Facultative	Host-associated	Mesophilic	-	Avian	Colibacillosis	CP000468,DQ517526,DQ381420	NC_008563,NC_009838,NC_009837
							Escherichia_coli_CFT073	313	199310	Bacteria	Gammaproteobacteria	5.2	50.5	1		-	Rod	Singles, Pairs		Yes		Facultative	Host-associated	Mesophilic	37	Human	Urinary tract infections	AE014075	NC_004431
							Escherichia_coli_ED1a	33409	585397	Bacteria	Gammaproteobacteria	5.2	50.7	1		-	Rod		No	Yes		Facultative	Multiple	Mesophilic	-	Human	Gastroenteritis	CU928162	NC_011745
							Escherichia_coli_K_12_substr__DH10B	20079	316385	Bacteria	Gammaproteobacteria	4.7	50.8	1		-	Rod	Singles, Pairs		Yes		Facultative	Host-associated	Mesophilic	37	No		CP000948	NC_010473
							Escherichia_coli_O157H7_EDL933	259	155864	Bacteria	Gammaproteobacteria	5.59	50.3	1	1	-	Rod	Singles, Pairs		Yes		Facultative	Host-associated	Mesophilic	25-35	Human	Hemorrhagic colitis	AF074613,AE005174	NC_007414,NC_002655
							Escherichia_coli_S88	33375	585035	Bacteria	Gammaproteobacteria	5	50.7	1		-	Rod		No	Yes		Facultative	Multiple	Mesophilic	-	Human	Gastroenteritis, opportunistic infections	CU928161	NC_011742
							Methanosarcina_acetivorans	290	188937	Archaea	Euryarchaeota	5.75	42.7	1			Irregular coccus	Singles, Aggregates	No	No		Anaerobic	Aquatic	Mesophilic	35-40	No		AE010299	NC_003552
							Methanosarcina_barkeri_fusaro	103	269797	Archaea	Euryarchaeota	4.84	39.2	1	1		Coccus	Singles, Aggregates	No	No		Anaerobic	Multiple	Mesophilic	35-40	No		CP000098,CP000099	NC_007349,NC_007355
							Methanosarcina_mazei	300	192952	Archaea	Euryarchaeota	4.1	41.5	1			Irregular coccus	Singles, Aggregates	No	No		Anaerobic	Multiple	Mesophilic	30-40	No		AE008384	NC_003901
							Pelobacter_propionicus_DSM_2379	13384	338966	Bacteria	Deltaproteobacteria	4.23	58.5	1	2	-	Rod	Singles	No	No	Non-halophilic	Anaerobic	Multiple	Mesophilic	30	No	None	CP000482,CP000483,CP000484	NC_008609,NC_008607,NC_008608
766		C	69.778	GoSim=0.883	GenomeDist=0.191975121212
Cluster ID	Cluster ID	Most frequent COG-category	Percent of this category	ParDist		Ontology	Genome	Project ID	Taxonomy ID	Super Kingdom	Group	Genome Size	GC Content	Number of Chromosomes	Number of Plasmids	Gram Stain	Shape	Arrangment	Endospores	Motility	Salinity	Oxygen Req.	Habitat	Temp. range	Optimal temp.	Pathogenic in	Disease	List of GenBank accessions (comma separated)	List of RefSeq accessions (comma separated)
2 12	GO:0009987	L	77.815	4C,2E,4J,2-,102L,2N,2T_4C,7D,1I,1M,7K,6J,14-,151L,2R,5T,6V_1M,2E,3G,3F,2I,1H,2K,3-,64L_2G,3F,1-,5K,2M,178L,2T_3C,9K,2J,119L,8P,6T_10C,1E,2G,2I,4M,11K,2J,74-,104L,4O,1Q,1R,1U,2T_2M,16C,6E,2D,12G,2F,2I,2H,7K,4J,17-,168L,2O,6N,2P,17T_4C,2E,1G,2F,2K,4J,13-,437L,2O,3R_14C,4E,2F,8-,2K,2J,2M,563L,2O,2R_2E,2D,3F,1M,2K,2J,6-,48L,4S,1R,2T_6C,4E,1M,3K,2J,94-,265L,3N,3R,1T_2M,6C,2E,4D,4G,2F,4I,3H,19K,9J,19-,…	cellular process	Process	Acidovorax_avenae_citrulli_AAC00-1	15708	397945	Bacteria	Betaproteobacteria	5.4	68.5	1		-	Rod		No	Yes	Non-halophilic	Aerobic	Multiple	Mesophilic	-	Fruit	Bacterial fruit blotch	CP000512	NC_008752
	GO:0044237	L	81.06	2E,3C,4J,2-,102L_3C,5D,1I,1M,7K,6J,14-,151L,2R,2T,6V_2E,3G,3F,2I,1H,2K,2-,64L_2G,3F,1-,5K,2M,178L_6P,9K,2J,119L,6T_10C,1E,2G,2I,4M,11K,2J,72-,104L,2O,1R,1T_2M,16C,6E,2D,12G,2F,2I,2H,7K,4J,17-,168L,2O,2P,11T_4C,2E,1G,2F,2K,4J,7-,437L,2O,3R_14C,4E,2F,2K,2J,8-,563L,2O,2R_2E,2D,3F,1M,2K,2J,6-,48L,3S,2T_6C,4E,3K,2J,94-,265L,3R,1T_1M,3C,2E,2D,4G,2F,4I,3H,19K,9J,17-,386L,4O,2S,4R,6U,19T	cellular metabolic process	Process	Bordetella_petrii	28135	340100	Bacteria	Betaproteobacteria	5.3	65.5	1		-	Coccobacillus	Singles, Chains		No		Anaerobic	Aquatic	Mesophilic	-	No		AM902716	NC_010170
							Lactococcus_lactis	72	272623	Bacteria	Firmicutes	2.4	35.3	1		+	Coccus	Pairs, Chains				Facultative	Multiple	Mesophilic	40	No		AE005176	NC_002662
							Lactococcus_lactis_cremoris_SK11	401	272622	Bacteria	Firmicutes	2.56	35.8	1	5	+	Coccus	Pairs, Chains				Facultative	Multiple	Mesophilic	40	No		CP000425,CP000426,CP000427,CP000428,CP000429,CP000430	NC_008503,NC_008527,NC_008504,NC_008505,NC_008506,NC_008507
							Nitrosomonas_eutropha_C71	13913	335283	Bacteria	Betaproteobacteria	2.82	48.5	1	2	-	Pleomorphic	Singles, Chains		Yes			Multiple		-			CP000450,CP000451,CP000452	NC_008341,NC_008344,NC_008342
							Photobacterium_profundum_SS9	13128	298386	Bacteria	Gammaproteobacteria	6.38	41.7	2	1	-	Rod	Singles		Yes	Non-halophilic	Facultative	Multiple	Psychrophilic	15	No		CR354531,CR354532,CR377818	NC_006370,NC_006371,NC_005871
							Shewanella_baltica_OS155	13386	325240	Bacteria	Gammaproteobacteria	5.32	46.2	1	4	-	Rod	Singles, Pairs		Yes		Facultative	Aquatic	Mesophilic	-			CP000563,CP000564,CP000565,CP000566,CP000567	NC_009035,NC_009052,NC_009036,NC_009037,NC_009038
							Shigella_boydii_CDC_3083_94	15637	344609	Bacteria	Gammaproteobacteria	4.86	51	1	5	-	Rod	Singles, Pairs	No	Yes	Non-halophilic	Facultative	Host-associated	Mesophilic	37	Human	Dysentery	CP001058,CP001063,CP001059,CP001060,CP001062,CP001061	NC_010656,NC_010658,NC_010657,NC_010659,NC_010660,NC_010672
							Shigella_flexneri_2a	310	198214	Bacteria	Gammaproteobacteria	4.82	50.7	1	1	-	Rod	Singles, Pairs				Facultative	Host-associated	Mesophilic	37	Human	Dysentery	AE005674,AF386526	NC_004337,NC_004851
							Synechocystis_PCC6803	60	1148	Bacteria	Cyanobacteria	3.94	47.4	1	4		Coccus	Aggregates					Aquatic	Mesophilic	-	No		AP004310,AP004311,BA000022,AP004312,AP006585	NC_005229,NC_000911,NC_005230,NC_005231,NC_005232
							Vibrio_harveyi_ATCC_BAA-1116	19857	338187	Bacteria	Gammaproteobacteria	6.09	45.4	2	1	-	Rod	Singles		Yes	Moderate halophilic	Facultative	Aquatic	Mesophilic	20-30	Vertebrate and invertebrate aquatic organisms	Vibriosis	CP000789,CP000791,CP000790	NC_009777,NC_009783,NC_009784
							Xanthomonas_oryzae_PXO99A	28127	360094	Bacteria	Gammaproteobacteria	5.2	63.6	1		-	Rod			Yes		Aerobic	Host-associated	Mesophilic	-	Rice	Rice bacterial blight Disease	CP000967	NC_010717
770		L	79.404	GoSim=0.709	GenomeDist=0.138253
Cluster ID	Cluster ID	Most frequent COG-category	Percent of this category	ParDist		Ontology	Genome	Project ID	Taxonomy ID	Super Kingdom	Group	Genome Size	GC Content	Number of Chromosomes	Number of Plasmids	Gram Stain	Shape	Arrangment	Endospores	Motility	Salinity	Oxygen Req.	Habitat	Temp. range	Optimal temp.	Pathogenic in	Disease	List of GenBank accessions (comma separated)	List of RefSeq accessions (comma separated)
2 10	GO:0003964	L	93.548	18L_11L_12L_1K,48L_4-,28L_15L_9L_12L,7V_46L_2-,4L	RNA-directed DNA polymerase activity	Function	Geobacter_uraniumreducens_Rf4	15768	351605	Bacteria	Deltaproteobacteria	5.1	54.2	1		-	Rod		No			Microaerophilic	Multiple	Mesophilic	-			CP000698	NC_009483
	GO:0034061	L	93.607	18L_11L_12L_1K,48L_4-,28L_15L_9L_12L,7V_48L_2-,4L	DNA polymerase activity	Function	Lactobacillus_reuteri_DSM_20016	15766	557436	Bacteria	Firmicutes	2	38.9	1		+	Rod	Chains	No			Facultative	Multiple	Mesophilic	-	No		CP000705	NC_009513
							Lactobacillus_reuteri_F275_Kitasato	19011	557433	Bacteria	Firmicutes	2	38.9	1		+	Rod		No		Non-halophilic	Facultative	Host-associated	Mesophilic	-	No	None	AP007281	NC_010609
							Nitrobacter_winogradskyi_Nb-255	13474	323098	Bacteria	Alphaproteobacteria	3.4	62	1		-	Rod			Yes		Facultative	Terrestrial	Mesophilic	-	No		CP000115	NC_007406
							Orientia_tsutsugamushi_Ikeda	18983	334380	Bacteria	Alphaproteobacteria	2	30.5	1		-	Rod				Non-halophilic		Host-associated	Mesophilic	-	Human	Scrub typhus	AP008981	NC_010793
							Thermoanaerobacter_pseudethanolicus_ATCC_33223	13901	340099	Bacteria	Firmicutes	2.4	34.5	1		+	Rod		Yes			Anaerobic	Aquatic	Thermophilic	-	No		CP000924	NC_010321
							Thermoanaerobacter_X514	16394	399726	Bacteria	Firmicutes	2.5	34.5	1		+	Rod					Anaerobic		Thermophilic	60	No		CP000923	NC_010320
							Trichodesmium_erythraeum_IMS101	318	203124	Bacteria	Cyanobacteria	7.8	34.1	1			Filament	Filaments, Aggregates		Yes		Aerobic	Aquatic		-	No		CP000393	NC_008312
							Vibrio_harveyi_ATCC_BAA-1116	19857	338187	Bacteria	Gammaproteobacteria	6.09	45.4	2	1	-	Rod	Singles		Yes	Moderate halophilic	Facultative	Aquatic	Mesophilic	20-30	Vertebrate and invertebrate aquatic organisms	Vibriosis	CP000789,CP000791,CP000790	NC_009777,NC_009783,NC_009784
							Wolbachia_endosymbiont_of_Drosophila_melanogaster	272	163164	Bacteria	Alphaproteobacteria	1.27	35.2	1		-	Rod, Coccus						Host-associated	Mesophilic	-	No	None	AE017196	NC_002978
852		L	93.578	GoSim=0.876	GenomeDist=0.119349333333
Cluster ID	Cluster ID	Most frequent COG-category	Percent of this category	ParDist		Ontology	Genome	Project ID	Taxonomy ID	Super Kingdom	Group	Genome Size	GC Content	Number of Chromosomes	Number of Plasmids	Gram Stain	Shape	Arrangment	Endospores	Motility	Salinity	Oxygen Req.	Habitat	Temp. range	Optimal temp.	Pathogenic in	Disease	List of GenBank accessions (comma separated)	List of RefSeq accessions (comma separated)
2 10	GO:0004871	T	74.913	3H,2K,1-,3L,7P,1R,6T_14T_11T_2P,1J,34T_21T_2P,8K,4E,37T_1R,28T_4R,46T_25K,6T_7K,1E,12T	signal transducer activity	Function	Bacteroides_thetaiotaomicron_VPI-5482	399	226186	Bacteria	Bacteroidetes/Chlorobi	6.33	42.9	1	1	-	Rod	Singles				Anaerobic	Host-associated	Mesophilic	-	Mammal	Opportunistic peritoneal Diseases	AE015928,AY171301	NC_004663,NC_004703
	GO:0060089	T	74.913	3H,2K,1-,3L,7P,1R,6T_14T_11T_2P,1J,34T_21T_2P,8K,4E,37T_1R,28T_4R,46T_25K,6T_7K,1E,12T	molecular transducer activity	Function	Candidatus_Methanosphaerula_palustris_E1_9c
							Desulfotalea_psychrophila_LSv54	12751	177439	Bacteria	Deltaproteobacteria	3.64	46.6	1	2	-	Rod					Anaerobic	Specialized	Psychrophilic	7	No		CR522870,CR522871,CR522872	NC_006138,NC_006139,NC_006140
							Methylobacterium_chloromethanicum_CM4	19527	440085	Bacteria	Alphaproteobacteria	6.2	68.1	1	2	-	Rod	Singles		Yes		Aerobic	Terrestrial	Mesophilic	30			CP001298,CP001299,CP001300	NC_011757,NC_011758,NC_011760
							Methylobacterium_extorquens_PA1	18637	419610	Bacteria	Alphaproteobacteria	5.5	68.2	1		-	Rod	Singles, Rosettes		Yes		Facultative	Multiple	Mesophilic	25-30	No		CP000908	NC_010172
							Methylobacterium_radiotolerans_JCM_2831	18817	426355	Bacteria	Alphaproteobacteria	6.92	71	1	8		Rod				Non-halophilic	Aerobic	Host-associated	Mesophilic	-	No	None	CP001001,CP001009,CP001003,CP001002,CP001004,CP001007,CP001008,CP001005,CP001006	NC_010505,NC_010507,NC_010509,NC_010510,NC_010514,NC_010502,NC_010504,NC_010517,NC_010518
							Orientia_tsutsugamushi_Boryong	16180	357244	Bacteria	Alphaproteobacteria	2.1	30.5	1		-	Rod						Host-associated		-	Human	Scrub typhus	AM494475	NC_009488
							Orientia_tsutsugamushi_Ikeda	18983	334380	Bacteria	Alphaproteobacteria	2	30.5	1		-	Rod				Non-halophilic		Host-associated	Mesophilic	-	Human	Scrub typhus	AP008981	NC_010793
							Photorhabdus_luminescens	9605	243265	Bacteria	Gammaproteobacteria	5.69	42.8	1		-	Rod			Yes		Facultative	Host-associated	Mesophilic	-	Insect	Toxemia and septicemia	BX470251	NC_005126
							Ralstonia_pickettii_12J	17631	402626	Bacteria	Betaproteobacteria	5.28	63.6	2	1	-	Rod				Non-halophilic	Aerobic	Multiple	Mesophilic	-			CP001068,CP001070,CP001069	NC_010682,NC_010683,NC_010678
872		T	74.913	GoSim=0.814	GenomeDist=0.167677444444
Cluster ID	Cluster ID	Most frequent COG-category	Percent of this category	ParDist		Ontology	Genome	Project ID	Taxonomy ID	Super Kingdom	Group	Genome Size	GC Content	Number of Chromosomes	Number of Plasmids	Gram Stain	Shape	Arrangment	Endospores	Motility	Salinity	Oxygen Req.	Habitat	Temp. range	Optimal temp.	Pathogenic in	Disease	List of GenBank accessions (comma separated)	List of RefSeq accessions (comma separated)
4 5	GO:0009288	N	69.62	4U,1T,6N_4N_1-,11N_4N_10U,2T,6O,30N	bacterial-type flagellum	Component	Alkaliphilus_metalliredigens_QYMF	13006	293826	Bacteria	Firmicutes	4.9	36.8	1							Moderate halophilic			Mesophilic	-	No	None	CP000724	NC_009633
	GO:0044460	N	77.586	4U,1T,4N_4N_11N_4N_6U,2O,22N	flagellum part	Component	Desulfovibrio_desulfuricans_G20	329	207559	Bacteria	Deltaproteobacteria	3.73	57.8	1		-	Rod	Singles		Yes		Anaerobic	Multiple	Mesophilic	25-40	No		CP000112	NC_007519
	GO:0044461	N	77.586	4U,1T,4N_4N_11N_4N_6U,2O,22N	bacterial-type flagellum part	Component	Magnetococcus_MC-1	262	156889	Bacteria	Other Bacteria	4.7	54.2	1		-	Coccus			Yes		Facultative	Aquatic		-	No		CP000471	NC_008576
	GO:0044463	N	77.586	4U,1T,4N_4N_11N_4N_6U,2O,22N	cell projection part	Component	Shewanella_baltica_OS195	13389	399599	Bacteria	Gammaproteobacteria	5.5	46.2	1	3	-	Rod	Singles, Pairs		Yes		Facultative	Aquatic	Mesophilic	-			CP000891,CP000892,CP000893,CP000894	NC_009997,NC_009998,NC_009999,NC_010000
							Xanthomonas_oryzae_PXO99A	28127	360094	Bacteria	Gammaproteobacteria	5.2	63.6	1		-	Rod			Yes		Aerobic	Host-associated	Mesophilic	-	Rice	Rice bacterial blight Disease	CP000967	NC_010717
875		N	75.099	GoSim=0.738833333333	GenomeDist=0.1132725
Cluster ID	Cluster ID	Most frequent COG-category	Percent of this category	ParDist		Ontology	Genome	Project ID	Taxonomy ID	Super Kingdom	Group	Genome Size	GC Content	Number of Chromosomes	Number of Plasmids	Gram Stain	Shape	Arrangment	Endospores	Motility	Salinity	Oxygen Req.	Habitat	Temp. range	Optimal temp.	Pathogenic in	Disease	List of GenBank accessions (comma separated)	List of RefSeq accessions (comma separated)
4 5	GO:0008168	L	77.778	11R,10L_3H,2R,2J,16L_2R,1-,24L,3O_16L_18L	methyltransferase activity	Function	Bartonella_tribocorum_CIP_105476	28109	382640	Bacteria	Alphaproteobacteria	2.62	38.8	1	1	-	Rod		No	Yes		Aerobic	Host-associated	Mesophilic	-	Rat	Bartinellosis	AM260525,AM260524	NC_010161,NC_010160
	GO:0008757	L	96.552	10L_16L_24L,3O_16L_18L	S-adenosylmethionine-dependent methyltransferase activity	Function	Cyanothece_PCC_7424	20479	65393	Bacteria	Cyanobacteria	6.52	38.5	1	6		Coccus	Singles		No		Facultative	Aquatic	Mesophilic	-	No		CP001291,CP001292,CP001293,CP001294,CP001295,CP001296,CP001297	NC_011729,NC_011738,NC_011737,NC_011730,NC_011732,NC_011733,NC_011734
	GO:0009008	L	100	10L_16L_24L_16L_18L	DNA-methyltransferase activity	Function	Frankia_EAN1pec	13915	298653	Bacteria	Actinobacteria	9	71.2	1		+		Filaments				Aerobic	Multiple	Mesophilic	-			CP000820	NC_009921
	GO:0016741	L	77.778	11R,10L_3H,2R,2J,16L_2R,1-,24L,3O_16L_18L	transferase activity, transferring one-carbon Groups	Function	Orientia_tsutsugamushi_Boryong	16180	357244	Bacteria	Alphaproteobacteria	2.1	30.5	1		-	Rod						Host-associated		-	Human	Scrub typhus	AM494475	NC_009488
							Orientia_tsutsugamushi_Ikeda	18983	334380	Bacteria	Alphaproteobacteria	2	30.5	1		-	Rod				Non-halophilic		Host-associated	Mesophilic	-	Human	Scrub typhus	AP008981	NC_010793
877		L	86.822	GoSim=0.808	GenomeDist=0.1103143
Cluster ID	Cluster ID	Most frequent COG-category	Percent of this category	ParDist		Ontology	Genome	Project ID	Taxonomy ID	Super Kingdom	Group	Genome Size	GC Content	Number of Chromosomes	Number of Plasmids	Gram Stain	Shape	Arrangment	Endospores	Motility	Salinity	Oxygen Req.	Habitat	Temp. range	Optimal temp.	Pathogenic in	Disease	List of GenBank accessions (comma separated)	List of RefSeq accessions (comma separated)
5 4	GO:0006753	C	38.095	6P,2C,2F_1H,2C,2K,8F_2P,4H,6G,8F_20C	nucleoside phosphate metabolic process	Process	Acidithiobacillus_ferrooxidans_ATCC_53993	16689	380394	Bacteria	Other Bacteria	2.9	58.9	1		-	Spiral		No	Yes		Aerobic	Specialized	Mesophilic	-	No		CP001132	NC_011206
	GO:0009117	C	38.095	6P,2C,2F_1H,2C,2K,8F_2P,4H,6G,8F_20C	nucleotide metabolic process	Process	Anaplasma_phagocytophilum_HZ	336	212042	Bacteria	Alphaproteobacteria	1.47	41.6	1		-		Singles				Aerobic	Host-associated	Mesophilic	37	Human, Animal	Human granulocytic anaplasmosis	CP000235	NC_007797
	GO:0009165	C	43.636	6P,2C,2F_2K,2C,7F_2P,4H,8F_20C	nucleotide biosynthetic process	Process	Methylobacillus_flagellatus_KT	10647	265072	Bacteria	Betaproteobacteria	3	55.7	1		-	Rod	Singles		Yes		Aerobic	Specialized	Mesophilic	30-42			CP000284	NC_007947
	GO:0046483	C	30.769	6P,2C,2D,2O,2F_8H,2C,2K,8F_2P,2G,4H,8F_4P,20C,2O,2H	heterocycle metabolic process	Process	Pelobacter_propionicus_DSM_2379	13384	338966	Bacteria	Deltaproteobacteria	4.23	58.5	1	2	-	Rod	Singles	No	No	Non-halophilic	Anaerobic	Multiple	Mesophilic	30	No	None	CP000482,CP000483,CP000484	NC_008609,NC_008607,NC_008608
	GO:0055086	C	36.364	6P,2C,2F_2H,2C,2K,8F_2P,4H,8G,8F_20C	nucleobase, nucleoside and nucleotide metabolic process	Process
891		C	36.923	GoSim=0.722	GenomeDist=0.106456666667
Cluster ID	Cluster ID	Most frequent COG-category	Percent of this category	ParDist		Ontology	Genome	Project ID	Taxonomy ID	Super Kingdom	Group	Genome Size	GC Content	Number of Chromosomes	Number of Plasmids	Gram Stain	Shape	Arrangment	Endospores	Motility	Salinity	Oxygen Req.	Habitat	Temp. range	Optimal temp.	Pathogenic in	Disease	List of GenBank accessions (comma separated)	List of RefSeq accessions (comma separated)
4 5	GO:0006753	C	33.803	6P,2C,2F_1H,2C,2K,8F_2H,6G_2P,4H,6G,8F_20C	nucleoside phosphate metabolic process	Process	Acidithiobacillus_ferrooxidans_ATCC_53993	16689	380394	Bacteria	Other Bacteria	2.9	58.9	1		-	Spiral		No	Yes		Aerobic	Specialized	Mesophilic	-	No		CP001132	NC_011206
	GO:0009117	C	33.803	6P,2C,2F_1H,2C,2K,8F_2H,6G_2P,4H,6G,8F_20C	nucleotide metabolic process	Process	Anaplasma_phagocytophilum_HZ	336	212042	Bacteria	Alphaproteobacteria	1.47	41.6	1		-		Singles				Aerobic	Host-associated	Mesophilic	37	Human, Animal	Human granulocytic anaplasmosis	CP000235	NC_007797
	GO:0046483	C	26.087	6P,2C,2D,2O,2F_8H,2C,2K,8F_10H,2G,2F_2P,2G,4H,8F_4P,20C,2O,2H	heterocycle metabolic process	Process	Dehalococcoides_ethenogenes_195	214	243164	Bacteria	Chloroflexi	1.47	48.9	1		+	Irregular coccus	Singles	No	Yes	Mesophilic	Anaerobic	Multiple	Mesophilic	35	No	None	CP000027	NC_002936
	GO:0055086	C	30.769	6P,2C,2F_2H,2C,2K,8F_4H,6G,2F_2P,4H,8G,8F_20C	nucleobase, nucleoside and nucleotide metabolic process	Process	Methylobacillus_flagellatus_KT	10647	265072	Bacteria	Betaproteobacteria	3	55.7	1		-	Rod	Singles		Yes		Aerobic	Specialized	Mesophilic	30-42			CP000284	NC_007947
							Pelobacter_propionicus_DSM_2379	13384	338966	Bacteria	Deltaproteobacteria	4.23	58.5	1	2	-	Rod	Singles	No	No	Non-halophilic	Anaerobic	Multiple	Mesophilic	30	No	None	CP000482,CP000483,CP000484	NC_008609,NC_008607,NC_008608
892		C	30.769	GoSim=0.713666666667	GenomeDist=0.131199
Cluster ID	Cluster ID	Most frequent COG-category	Percent of this category	ParDist		Ontology	Genome	Project ID	Taxonomy ID	Super Kingdom	Group	Genome Size	GC Content	Number of Chromosomes	Number of Plasmids	Gram Stain	Shape	Arrangment	Endospores	Motility	Salinity	Oxygen Req.	Habitat	Temp. range	Optimal temp.	Pathogenic in	Disease	List of GenBank accessions (comma separated)	List of RefSeq accessions (comma separated)
5 4	GO:0006082	E	32.099	5H,2C,7J,2F_4H,2C,4J,16E,2T_10E,2G,2F,2I,2H,2J,2M,2R_2I,4P,1J,2G,4H	organic acid metabolic process	Process	Anaplasma_phagocytophilum_HZ	336	212042	Bacteria	Alphaproteobacteria	1.47	41.6	1		-		Singles				Aerobic	Host-associated	Mesophilic	37	Human, Animal	Human granulocytic anaplasmosis	CP000235	NC_007797
	GO:0019752	E	32.099	5H,2C,7J,2F_4H,2C,4J,16E,2T_10E,2G,2F,2I,2H,2J,2M,2R_2I,4P,1J,2G,4H	carboxylic acid metabolic process	Process	Escherichia_coli_K_12_substr__DH10B	20079	316385	Bacteria	Gammaproteobacteria	4.7	50.8	1		-	Rod	Singles, Pairs		Yes		Facultative	Host-associated	Mesophilic	37	No		CP000948	NC_010473
	GO:0034641	E	32.099	3H,2C,7J,2F_2C,16E,4J,4M,2R,2T_10E,2G,2F,2H,2J,2M,4R_4P,1J,2M,2G,4H	cellular nitrogen compound metabolic process	Process	Methylobacillus_flagellatus_KT	10647	265072	Bacteria	Betaproteobacteria	3	55.7	1		-	Rod	Singles		Yes		Aerobic	Specialized	Mesophilic	30-42			CP000284	NC_007947
	GO:0042180	E	32.099	5H,2C,7J,2F_4H,2C,4J,16E,2T_10E,2G,2F,2I,2H,2J,2M,2R_2I,4P,1J,2G,4H	cellular ketone metabolic process	Process	Neisseria_meningitidis_MC58	251	122586	Bacteria	Betaproteobacteria	2.3	51.5	1		-	Coccus	Pairs				Aerobic	Host-associated	Mesophilic	35-37	Human	Meningitis and septicemia	AE002098	NC_003112
	GO:0043436	E	32.099	5H,2C,7J,2F_4H,2C,4J,16E,2T_10E,2G,2F,2I,2H,2J,2M,2R_2I,4P,1J,2G,4H	oxoacid metabolic process	Process
897		E	32.099	GoSim=0.7094	GenomeDist=0.1168465
Cluster ID	Cluster ID	Most frequent COG-category	Percent of this category	ParDist		Ontology	Genome	Project ID	Taxonomy ID	Super Kingdom	Group	Genome Size	GC Content	Number of Chromosomes	Number of Plasmids	Gram Stain	Shape	Arrangment	Endospores	Motility	Salinity	Oxygen Req.	Habitat	Temp. range	Optimal temp.	Pathogenic in	Disease	List of GenBank accessions (comma separated)	List of RefSeq accessions (comma separated)
4 5	GO:0006753	C	28.916	6P,2C,2F_1H,2C,2K,8F_2P,4H,6G,8F_2I,15P,3T_20C	nucleoside phosphate metabolic process	Process	Acidithiobacillus_ferrooxidans_ATCC_53993	16689	380394	Bacteria	Other Bacteria	2.9	58.9	1		-	Spiral		No	Yes		Aerobic	Specialized	Mesophilic	-	No		CP001132	NC_011206
	GO:0009117	C	28.916	6P,2C,2F_1H,2C,2K,8F_2P,4H,6G,8F_2I,15P,3T_20C	nucleotide metabolic process	Process	Anaplasma_phagocytophilum_HZ	336	212042	Bacteria	Alphaproteobacteria	1.47	41.6	1		-		Singles				Aerobic	Host-associated	Mesophilic	37	Human, Animal	Human granulocytic anaplasmosis	CP000235	NC_007797
	GO:0009165	C	32.877	6P,2C,2F_2K,2C,7F_2P,4H,8F_15P,3T_20C	nucleotide biosynthetic process	Process	Methylobacillus_flagellatus_KT	10647	265072	Bacteria	Betaproteobacteria	3	55.7	1		-	Rod	Singles		Yes		Aerobic	Specialized	Mesophilic	30-42			CP000284	NC_007947
	GO:0055086	C	27.907	6P,2C,2F_2H,2C,2K,8F_2P,4H,8G,8F_2I,15P,3T_20C	nucleobase, nucleoside and nucleotide metabolic process	Process	Mycobacterium_gilvum_PYR-GCK	15760	350054	Bacteria	Actinobacteria	5.96	67.7	1	3	+	Rod		No	No				Mesophilic	-			CP000656,CP000657,CP000658,CP000659	NC_009338,NC_009339,NC_009340,NC_009341
							Pelobacter_propionicus_DSM_2379	13384	338966	Bacteria	Deltaproteobacteria	4.23	58.5	1	2	-	Rod	Singles	No	No	Non-halophilic	Anaerobic	Multiple	Mesophilic	30	No	None	CP000482,CP000483,CP000484	NC_008609,NC_008607,NC_008608
898		C	29.538	GoSim=0.8455	GenomeDist=0.1191807
Cluster ID	Cluster ID	Most frequent COG-category	Percent of this category	ParDist		Ontology	Genome	Project ID	Taxonomy ID	Super Kingdom	Group	Genome Size	GC Content	Number of Chromosomes	Number of Plasmids	Gram Stain	Shape	Arrangment	Endospores	Motility	Salinity	Oxygen Req.	Habitat	Temp. range	Optimal temp.	Pathogenic in	Disease	List of GenBank accessions (comma separated)	List of RefSeq accessions (comma separated)
3 6	GO:0009056	R	35.593	6M_2E,2F,1K,5-,2O,1P,8S,5R,1U_4C,4E,4G,2M,2L,7R,4U,2T,1V_2C,4E,2G,2L,12R,9U_13R_2S,5R,2M,2O	Catabolism catabolic process	Process	Candidatus_Azobacteroides_pseudotrichonymphae_genomovar__CFP2	29025	511995	Bacteria	Bacteroidetes/Chlorobi	1.21	32.9	1	4								Specialized	Mesophilic	-	No		AP010656,AP010658,AP010659,AP010660,AP010657	NC_011561,NC_011565,NC_011562,NC_011563,NC_011564
	GO:0009057	R	40	6M_2E,1K,5-,2O,1P,8S,5R,1U_4G,2M,2L,5R,4U,2T,1V_12R,9U,2L,2G_13R_2S,5R,2M,2O	macromolecule catabolic process	Process	Candidatus_Methanosphaerula_palustris_E1_9c
	GO:0043285	R	41.667	6M_2E,1K,5-,2O,1P,8S,5R,1U_2G,2M,2L,5R,4U,2T,1V_12R,9U,2L_13R_2S,5R,2M,2O	biopolymer catabolic process	Process	Escherichia_coli_APEC_O1	16718	405955	Bacteria	Gammaproteobacteria	5.51	50.3	1	2	-	Rod	Singles, Pairs		Yes		Facultative	Host-associated	Mesophilic	-	Avian	Colibacillosis	CP000468,DQ517526,DQ381420	NC_008563,NC_009838,NC_009837
							Escherichia_coli_O157_H7_EC4115	27739	444450	Bacteria	Gammaproteobacteria	5.73	50.4	1	2	-	Rod	Singles, Pairs	No	Yes		Facultative	Multiple	Mesophilic	37	Human	Hemorrhagic colitis	CP001163,CP001164,CP001165	NC_011350,NC_011353,NC_011351
							Sodalis_glossinidius_morsitans	16309	343509	Bacteria	Gammaproteobacteria	4.29	54.5	1	3	-	Rod		No	No	Non-halophilic	Microaerophilic	Host-associated	Mesophilic	25	No	None	AP008232,AP008233,AP008234,AP008235	NC_007712,NC_007713,NC_007714,NC_007715
							Xylella_fastidiosa_M12	17823	405440	Bacteria	Gammaproteobacteria	2.5	51.9	1		-	Rod	Singles			Non-halophilic	Aerobic	Host-associated	Mesophilic	-	Citrus	Citrus variegated chlorosis	CP000941	NC_010513
902		R	38.854	GoSim=0.717	GenomeDist=0.208918266667
Cluster ID	Cluster ID	Most frequent COG-category	Percent of this category	ParDist		Ontology	Genome	Project ID	Taxonomy ID	Super Kingdom	Group	Genome Size	GC Content	Number of Chromosomes	Number of Plasmids	Gram Stain	Shape	Arrangment	Endospores	Motility	Salinity	Oxygen Req.	Habitat	Temp. range	Optimal temp.	Pathogenic in	Disease	List of GenBank accessions (comma separated)	List of RefSeq accessions (comma separated)
2 9	GO:0016779	L	94.787	4R,18L_11L_12L_1K,48L_4-,28L_11L_15L_1H,1-,9L_48L	nucleotidyltransferase activity	Function	Geobacter_uraniumreducens_Rf4	15768	351605	Bacteria	Deltaproteobacteria	5.1	54.2	1		-	Rod		No			Microaerophilic	Multiple	Mesophilic	-			CP000698	NC_009483
	GO:0034061	L	97.561	18L_11L_12L_1K,48L_4-,28L_11L_15L_9L_48L	DNA polymerase activity	Function	Lactobacillus_reuteri_DSM_20016	15766	557436	Bacteria	Firmicutes	2	38.9	1		+	Rod	Chains	No			Facultative	Multiple	Mesophilic	-	No		CP000705	NC_009513
							Lactobacillus_reuteri_F275_Kitasato	19011	557433	Bacteria	Firmicutes	2	38.9	1		+	Rod		No		Non-halophilic	Facultative	Host-associated	Mesophilic	-	No	None	AP007281	NC_010609
							Nitrobacter_winogradskyi_Nb-255	13474	323098	Bacteria	Alphaproteobacteria	3.4	62	1		-	Rod			Yes		Facultative	Terrestrial	Mesophilic	-	No		CP000115	NC_007406
							Orientia_tsutsugamushi_Ikeda	18983	334380	Bacteria	Alphaproteobacteria	2	30.5	1		-	Rod				Non-halophilic		Host-associated	Mesophilic	-	Human	Scrub typhus	AP008981	NC_010793
							Shewanella_baltica_OS195	13389	399599	Bacteria	Gammaproteobacteria	5.5	46.2	1	3	-	Rod	Singles, Pairs		Yes		Facultative	Aquatic	Mesophilic	-			CP000891,CP000892,CP000893,CP000894	NC_009997,NC_009998,NC_009999,NC_010000
							Thermoanaerobacter_pseudethanolicus_ATCC_33223	13901	340099	Bacteria	Firmicutes	2.4	34.5	1		+	Rod		Yes			Anaerobic	Aquatic	Thermophilic	-	No		CP000924	NC_010321
							Thermoanaerobacter_X514	16394	399726	Bacteria	Firmicutes	2.5	34.5	1		+	Rod					Anaerobic		Thermophilic	60	No		CP000923	NC_010320
							Vibrio_harveyi_ATCC_BAA-1116	19857	338187	Bacteria	Gammaproteobacteria	6.09	45.4	2	1	-	Rod	Singles		Yes	Moderate halophilic	Facultative	Aquatic	Mesophilic	20-30	Vertebrate and invertebrate aquatic organisms	Vibriosis	CP000789,CP000791,CP000790	NC_009777,NC_009783,NC_009784
921		L	96.154	GoSim=0.869	GenomeDist=0.109519472222
Cluster ID	Cluster ID	Most frequent COG-category	Percent of this category	ParDist		Ontology	Genome	Project ID	Taxonomy ID	Super Kingdom	Group	Genome Size	GC Content	Number of Chromosomes	Number of Plasmids	Gram Stain	Shape	Arrangment	Endospores	Motility	Salinity	Oxygen Req.	Habitat	Temp. range	Optimal temp.	Pathogenic in	Disease	List of GenBank accessions (comma separated)	List of RefSeq accessions (comma separated)
3 6	GO:0009288	N	62.195	4U,1T,6N_4N_1-,11N_3U_4U_10U,2T,6O,30N	bacterial-type flagellum	Component	Alkaliphilus_metalliredigens_QYMF	13006	293826	Bacteria	Firmicutes	4.9	36.8	1							Moderate halophilic			Mesophilic	-	No	None	CP000724	NC_009633
	GO:0019861	N	51.887	6U,1T,6N_4N_1-,11N_3U_4U_2D,2-,8O,34N,22U,2T	flagellum	Component	Desulfovibrio_desulfuricans_G20	329	207559	Bacteria	Deltaproteobacteria	3.73	57.8	1		-	Rod	Singles		Yes		Anaerobic	Multiple	Mesophilic	25-40	No		CP000112	NC_007519
	GO:0042995	N	51.887	6U,1T,6N_4N_1-,11N_3U_4U_2D,2-,8O,34N,22U,2T	cell projection	Component	Magnetococcus_MC-1	262	156889	Bacteria	Other Bacteria	4.7	54.2	1		-	Coccus			Yes		Facultative	Aquatic		-	No		CP000471	NC_008576
							Streptococcus_pyogenes_MGAS315	311	198466	Bacteria	Firmicutes	1.9	38.6	1		+	Coccus	Chains	No	No	Non-halophilic	Facultative	Host-associated	Mesophilic	30-35	Human	Wide range of infections	AE014074	NC_004070
							Streptococcus_pyogenes_MGAS8232	286	186103	Bacteria	Firmicutes	1.9	38.5	1		+	Coccus	Chains	No	No	Non-halophilic	Facultative	Host-associated	Mesophilic	30-35	Human	Wide range of infections	AE009949	NC_003485
							Xanthomonas_oryzae_PXO99A	28127	360094	Bacteria	Gammaproteobacteria	5.2	63.6	1		-	Rod			Yes		Aerobic	Host-associated	Mesophilic	-	Rice	Rice bacterial blight Disease	CP000967	NC_010717
946		N	54.762	GoSim=0.829	GenomeDist=0.1096822
Cluster ID	Cluster ID	Most frequent COG-category	Percent of this category	ParDist		Ontology	Genome	Project ID	Taxonomy ID	Super Kingdom	Group	Genome Size	GC Content	Number of Chromosomes	Number of Plasmids	Gram Stain	Shape	Arrangment	Endospores	Motility	Salinity	Oxygen Req.	Habitat	Temp. range	Optimal temp.	Pathogenic in	Disease	List of GenBank accessions (comma separated)	List of RefSeq accessions (comma separated)
2 9	GO:0008168	L	40.187	11R,10L_2-,2L,12V_3H,2R,2J,16L_2R,1-,24L,3O_2C,1E,1G,1F,2M,2V,6-,13R,5H_2M,2C,1E,2H,3-,9R_1M,2C,4E,4F,6H,8-,13R_16L_18L	methyltransferase activity	Function	Bartonella_tribocorum_CIP_105476	28109	382640	Bacteria	Alphaproteobacteria	2.62	38.8	1	1	-	Rod		No	Yes		Aerobic	Host-associated	Mesophilic	-	Rat	Bartinellosis	AM260525,AM260524	NC_010161,NC_010160
	GO:0016741	L	40.187	11R,10L_2-,2L,12V_3H,2R,2J,16L_2R,1-,24L,3O_2C,1E,1G,1F,2M,2V,6-,13R,5H_2M,2C,1E,2H,3-,9R_1M,2C,4E,4F,6H,8-,13R_16L_18L	transferase activity, transferring one-carbon Groups	Function	Candidatus_Phytoplasma_australiense	29469	59748	Bacteria	Firmicutes	0.88	27.4	1			Sphere					Aerobic	Host-associated	Mesophilic	-	Grapevines		AM422018	NC_010544
							Cyanothece_PCC_7424	20479	65393	Bacteria	Cyanobacteria	6.52	38.5	1	6		Coccus	Singles		No		Facultative	Aquatic	Mesophilic	-	No		CP001291,CP001292,CP001293,CP001294,CP001295,CP001296,CP001297	NC_011729,NC_011738,NC_011737,NC_011730,NC_011732,NC_011733,NC_011734
							Frankia_EAN1pec	13915	298653	Bacteria	Actinobacteria	9	71.2	1		+		Filaments				Aerobic	Multiple	Mesophilic	-			CP000820	NC_009921
							Methanosarcina_acetivorans	290	188937	Archaea	Euryarchaeota	5.75	42.7	1			Irregular coccus	Singles, Aggregates	No	No		Anaerobic	Aquatic	Mesophilic	35-40	No		AE010299	NC_003552
							Methanosarcina_barkeri_fusaro	103	269797	Archaea	Euryarchaeota	4.84	39.2	1	1		Coccus	Singles, Aggregates	No	No		Anaerobic	Multiple	Mesophilic	35-40	No		CP000098,CP000099	NC_007349,NC_007355
							Methanosarcina_mazei	300	192952	Archaea	Euryarchaeota	4.1	41.5	1			Irregular coccus	Singles, Aggregates	No	No		Anaerobic	Multiple	Mesophilic	30-40	No		AE008384	NC_003901
							Orientia_tsutsugamushi_Boryong	16180	357244	Bacteria	Alphaproteobacteria	2.1	30.5	1		-	Rod						Host-associated		-	Human	Scrub typhus	AM494475	NC_009488
							Orientia_tsutsugamushi_Ikeda	18983	334380	Bacteria	Alphaproteobacteria	2	30.5	1		-	Rod				Non-halophilic		Host-associated	Mesophilic	-	Human	Scrub typhus	AP008981	NC_010793
948		L	40.187	GoSim=0.858	GenomeDist=0.24596025
Cluster ID	Cluster ID	Most frequent COG-category	Percent of this category	ParDist		Ontology	Genome	Project ID	Taxonomy ID	Super Kingdom	Group	Genome Size	GC Content	Number of Chromosomes	Number of Plasmids	Gram Stain	Shape	Arrangment	Endospores	Motility	Salinity	Oxygen Req.	Habitat	Temp. range	Optimal temp.	Pathogenic in	Disease	List of GenBank accessions (comma separated)	List of RefSeq accessions (comma separated)
2 9	GO:0034621	K	80.46	8K_2K,3J,2D,2O_9K_16K_8K_6K_15K_7-_6K,3-	cellular macromolecular complex subunit organization	Process	Alkaliphilus_metalliredigens_QYMF	13006	293826	Bacteria	Firmicutes	4.9	36.8	1							Moderate halophilic			Mesophilic	-	No	None	CP000724	NC_009633
	GO:0043933	K	80.46	8K_2K,3J,2D,2O_9K_16K_8K_6K_15K_7-_6K,3-	macromolecular complex subunit organization	Process	Anaplasma_phagocytophilum_HZ	336	212042	Bacteria	Alphaproteobacteria	1.47	41.6	1		-		Singles				Aerobic	Host-associated	Mesophilic	37	Human, Animal	Human granulocytic anaplasmosis	CP000235	NC_007797
							Halobacterium_salinarum_R1	106	478009	Archaea	Euryarchaeota	2.66	65.7	1	4		Rod, Pleomorphic	Singles	No	Yes	Extreme halophilic	Anaerobic	Specialized	Thermophilic	50	No		AM774415,AM774416,AM774417,AM774418,AM774419	NC_010364,NC_010366,NC_010369,NC_010368,NC_010367
							Halobacterium_sp	217	64091	Archaea	Euryarchaeota	2.57	65.9	1	2	-	Rod	Singles	No	Yes	Extreme halophilic	Facultative	Specialized	Mesophilic	42	No		AE004437,AE004438,AF016485	NC_002607,NC_002608,NC_001869
							Halorubrum_lacusprofundi_ATCC_49239	18455	416348	Archaea	Euryarchaeota	3.66	64	2	1		Rod			Yes	Extreme halophilic	Aerobic	Aquatic	Mesophilic	-	No		CP001365,CP001367,CP001366	NC_012029,NC_012030,NC_012028
							Natronomonas_pharaonis	15742	348780	Archaea	Euryarchaeota	2.75	63.1	1	2						Moderate halophilic	Aerobic	Aquatic		-			CR936257,CR936258,CR936259	NC_007426,NC_007427,NC_007428
							Onion_yellows_phytoplasma	9615	262768	Bacteria	Firmicutes	0.86	27.7	1			Sphere					Aerobic	Host-associated	Mesophilic	-	Onion	Onions yellow Disease	AP006628	NC_005303
							Rhizobium_NGR234	21101	394	Bacteria	Alphaproteobacteria	6.84	62.4	1	2	-	Rod	Singles		Yes		Aerobic	Host-associated	Mesophilic	-	No		CP001389,U00090,CP000874	NC_012587,NC_000914,NC_012586
							Streptomyces_griseus_NBRC_13350	20085	455632	Bacteria	Actinobacteria	8.5	72.2	1		+	Branched filament	Filaments	Yes	No		Aerobic	Multiple	Mesophilic	25-35	No	None	AP009493	NC_010572
958		K	80.46	GoSim=0.858	GenomeDist=0.270174194444
Cluster ID	Cluster ID	Most frequent COG-category	Percent of this category	ParDist		Ontology	Genome	Project ID	Taxonomy ID	Super Kingdom	Group	Genome Size	GC Content	Number of Chromosomes	Number of Plasmids	Gram Stain	Shape	Arrangment	Endospores	Motility	Salinity	Oxygen Req.	Habitat	Temp. range	Optimal temp.	Pathogenic in	Disease	List of GenBank accessions (comma separated)	List of RefSeq accessions (comma separated)
2 9	GO:0006259	L	97.349	102L_1M,13-,150L,6V_1S,129L_1-,64L_1-,178L_1-,20L_1K,107L_119L,2T_4C,8-,563L	DNA metabolic process	Process	Acidovorax_avenae_citrulli_AAC00-1	15708	397945	Bacteria	Betaproteobacteria	5.4	68.5	1		-	Rod		No	Yes	Non-halophilic	Aerobic	Multiple	Mesophilic	-	Fruit	Bacterial fruit blotch	CP000512	NC_008752
	GO:0015074	L	99.144	50L_71L_1S,54L_1-,39L_61L_1-,17L_1K,53L_53L_1-,181L	DNA integration	Process	Bordetella_petrii	28135	340100	Bacteria	Betaproteobacteria	5.3	65.5	1		-	Coccobacillus	Singles, Chains		No		Anaerobic	Aquatic	Mesophilic	-	No		AM902716	NC_010170
							Gluconacetobacter_diazotrophicus_PAl5	21071	272568	Bacteria	Alphaproteobacteria	3.93	66.3	1	1	-	Rod	Singles	No	Yes		Aerobic	Host-associated	Mesophilic	30	No		CP001189,CP001190	NC_011365,NC_011367
							Lactococcus_lactis	72	272623	Bacteria	Firmicutes	2.4	35.3	1		+	Coccus	Pairs, Chains				Facultative	Multiple	Mesophilic	40	No		AE005176	NC_002662
							Lactococcus_lactis_cremoris_SK11	401	272622	Bacteria	Firmicutes	2.56	35.8	1	5	+	Coccus	Pairs, Chains				Facultative	Multiple	Mesophilic	40	No		CP000425,CP000426,CP000427,CP000428,CP000429,CP000430	NC_008503,NC_008527,NC_008504,NC_008505,NC_008506,NC_008507
							Mycoplasma_penetrans	176	272633	Bacteria	Firmicutes	1.36	25.7	1		-	Sphere	Singles	No	No	Non-halophilic	Facultative	Host-associated	Mesophilic	37	Human	Urogenital or respiratory tract infections	BA000026	NC_004432
							Nitrobacter_winogradskyi_Nb-255	13474	323098	Bacteria	Alphaproteobacteria	3.4	62	1		-	Rod			Yes		Facultative	Terrestrial	Mesophilic	-	No		CP000115	NC_007406
							Nitrosomonas_eutropha_C71	13913	335283	Bacteria	Betaproteobacteria	2.82	48.5	1	2	-	Pleomorphic	Singles, Chains		Yes			Multiple		-			CP000450,CP000451,CP000452	NC_008341,NC_008344,NC_008342
							Shigella_flexneri_2a	310	198214	Bacteria	Gammaproteobacteria	4.82	50.7	1	1	-	Rod	Singles, Pairs				Facultative	Host-associated	Mesophilic	37	Human	Dysentery	AE005674,AF386526	NC_004337,NC_004851
960		L	97.859	GoSim=0.93	GenomeDist=0.160595472222
Cluster ID	Cluster ID	Most frequent COG-category	Percent of this category	ParDist		Ontology	Genome	Project ID	Taxonomy ID	Super Kingdom	Group	Genome Size	GC Content	Number of Chromosomes	Number of Plasmids	Gram Stain	Shape	Arrangment	Endospores	Motility	Salinity	Oxygen Req.	Habitat	Temp. range	Optimal temp.	Pathogenic in	Disease	List of GenBank accessions (comma separated)	List of RefSeq accessions (comma separated)
2 9	GO:0006811	P	72.038	16P,2C_20P,4C_18P,2T_10Q,18P,2R,4M,2H_20P,2C,2R_18P,3S_4P,18C_18P,4C,1-,1M_20P,2V	ion transport	Process	Acidithiobacillus_ferrooxidans_ATCC_23270	53	243159	Bacteria	Gammaproteobacteria	3	58.8	1		-	Rod			Yes		Facultative	Multiple	Mesophilic	30-35	No		CP001219	NC_011761
	GO:0006812	P	70.769	16P,2C_20P,4C_18P,2T_10Q,14P,2R,4M,2H_14P,2C_18P,3S_4P,18C_14P,4C,1-,1M_20P,2V	cation transport	Process	Acidithiobacillus_ferrooxidans_ATCC_53993	16689	380394	Bacteria	Other Bacteria	2.9	58.9	1		-	Spiral		No	Yes		Aerobic	Specialized	Mesophilic	-	No		CP001132	NC_011206
							Dinoroseobacter_shibae_DFL_12	17417	398580	Bacteria	Alphaproteobacteria	4.43	65.5	1	5	-	Rod, Coccus			Yes		Aerobic		Mesophilic	33			CP000830,CP000831,CP000832,CP000833,CP000834,CP000835	NC_009952,NC_009955,NC_009956,NC_009957,NC_009958,NC_009959
							Escherichia_coli_K_12_substr__DH10B	20079	316385	Bacteria	Gammaproteobacteria	4.7	50.8	1		-	Rod	Singles, Pairs		Yes		Facultative	Host-associated	Mesophilic	37	No		CP000948	NC_010473
							Methanosarcina_barkeri_fusaro	103	269797	Archaea	Euryarchaeota	4.84	39.2	1	1		Coccus	Singles, Aggregates	No	No		Anaerobic	Multiple	Mesophilic	35-40	No		CP000098,CP000099	NC_007349,NC_007355
							Mycobacterium_gilvum_PYR-GCK	15760	350054	Bacteria	Actinobacteria	5.96	67.7	1	3	+	Rod		No	No				Mesophilic	-			CP000656,CP000657,CP000658,CP000659	NC_009338,NC_009339,NC_009340,NC_009341
							Pelobacter_propionicus_DSM_2379	13384	338966	Bacteria	Deltaproteobacteria	4.23	58.5	1	2	-	Rod	Singles	No	No	Non-halophilic	Anaerobic	Multiple	Mesophilic	30	No	None	CP000482,CP000483,CP000484	NC_008609,NC_008607,NC_008608
							Ralstonia_metallidurans_CH34	250	266264	Bacteria	Betaproteobacteria	6.91	63.5	2	2	-	Rod	Singles				Facultative	Specialized	Mesophilic	30	No		CP000352,CP000353,CP000354,CP000355	NC_007973,NC_007974,NC_007971,NC_007972
							Ralstonia_pickettii_12J	17631	402626	Bacteria	Betaproteobacteria	5.28	63.6	2	1	-	Rod				Non-halophilic	Aerobic	Multiple	Mesophilic	-			CP001068,CP001070,CP001069	NC_010682,NC_010683,NC_010678
973		P	71.429	GoSim=0.87	GenomeDist=0.158673527778
Cluster ID	Cluster ID	Most frequent COG-category	Percent of this category	ParDist		Ontology	Genome	Project ID	Taxonomy ID	Super Kingdom	Group	Genome Size	GC Content	Number of Chromosomes	Number of Plasmids	Gram Stain	Shape	Arrangment	Endospores	Motility	Salinity	Oxygen Req.	Habitat	Temp. range	Optimal temp.	Pathogenic in	Disease	List of GenBank accessions (comma separated)	List of RefSeq accessions (comma separated)
3 6	GO:0006793	T	53.933	4P,11C,9T_2C,10T_1R,28T_4R,46T_7P,32C_8S,2R,11L,3T	phosphorus metabolic process	Process	Burkholderia_xenovorans_LB400	254	266265	Bacteria	Betaproteobacteria	9.8	62.6	3		-	Rod	Singles	No	Yes		Aerobic	Multiple	Mesophilic	30	Human, Plants	Opportunistic infections	CP000271,CP000272,CP000270	NC_007952,NC_007953,NC_007951
	GO:0006796	T	53.933	4P,11C,9T_2C,10T_1R,28T_4R,46T_7P,32C_8S,2R,11L,3T	phosphate metabolic process	Process	Methylobacterium_radiotolerans_JCM_2831	18817	426355	Bacteria	Alphaproteobacteria	6.92	71	1	8		Rod				Non-halophilic	Aerobic	Host-associated	Mesophilic	-	No	None	CP001001,CP001009,CP001003,CP001002,CP001004,CP001007,CP001008,CP001005,CP001006	NC_010505,NC_010507,NC_010509,NC_010510,NC_010514,NC_010502,NC_010504,NC_010517,NC_010518
	GO:0016310	T	53.933	4P,11C,9T_2C,10T_1R,28T_4R,46T_7P,32C_8S,2R,11L,3T	phosphorylation	Process	Orientia_tsutsugamushi_Boryong	16180	357244	Bacteria	Alphaproteobacteria	2.1	30.5	1		-	Rod						Host-associated		-	Human	Scrub typhus	AM494475	NC_009488
							Orientia_tsutsugamushi_Ikeda	18983	334380	Bacteria	Alphaproteobacteria	2	30.5	1		-	Rod				Non-halophilic		Host-associated	Mesophilic	-	Human	Scrub typhus	AP008981	NC_010793
							Pelobacter_propionicus_DSM_2379	13384	338966	Bacteria	Deltaproteobacteria	4.23	58.5	1	2	-	Rod	Singles	No	No	Non-halophilic	Anaerobic	Multiple	Mesophilic	30	No	None	CP000482,CP000483,CP000484	NC_008609,NC_008607,NC_008608
							Trichodesmium_erythraeum_IMS101	318	203124	Bacteria	Cyanobacteria	7.8	34.1	1			Filament	Filaments, Aggregates		Yes		Aerobic	Aquatic		-	No		CP000393	NC_008312
980		T	53.933	GoSim=0.848333333333	GenomeDist=0.106848266667
Cluster ID	Cluster ID	Most frequent COG-category	Percent of this category	ParDist		Ontology	Genome	Project ID	Taxonomy ID	Super Kingdom	Group	Genome Size	GC Content	Number of Chromosomes	Number of Plasmids	Gram Stain	Shape	Arrangment	Endospores	Motility	Salinity	Oxygen Req.	Habitat	Temp. range	Optimal temp.	Pathogenic in	Disease	List of GenBank accessions (comma separated)	List of RefSeq accessions (comma separated)
3 6	GO:0006753	C	26.374	6P,2C,2F_1H,2C,2K,8F_2H,6G_2P,4H,6G,8F_2I,15P,3T_20C	nucleoside phosphate metabolic process	Process	Acidithiobacillus_ferrooxidans_ATCC_53993	16689	380394	Bacteria	Other Bacteria	2.9	58.9	1		-	Spiral		No	Yes		Aerobic	Specialized	Mesophilic	-	No		CP001132	NC_011206
	GO:0009117	C	26.374	6P,2C,2F_1H,2C,2K,8F_2H,6G_2P,4H,6G,8F_2I,15P,3T_20C	nucleotide metabolic process	Process	Anaplasma_phagocytophilum_HZ	336	212042	Bacteria	Alphaproteobacteria	1.47	41.6	1		-		Singles				Aerobic	Host-associated	Mesophilic	37	Human, Animal	Human granulocytic anaplasmosis	CP000235	NC_007797
	GO:0055086	C	24.49	6P,2C,2F_2H,2C,2K,8F_4H,6G,2F_2P,4H,8G,8F_2I,15P,3T_20C	nucleobase, nucleoside and nucleotide metabolic process	Process	Dehalococcoides_ethenogenes_195	214	243164	Bacteria	Chloroflexi	1.47	48.9	1		+	Irregular coccus	Singles	No	Yes	Mesophilic	Anaerobic	Multiple	Mesophilic	35	No	None	CP000027	NC_002936
							Methylobacillus_flagellatus_KT	10647	265072	Bacteria	Betaproteobacteria	3	55.7	1		-	Rod	Singles		Yes		Aerobic	Specialized	Mesophilic	30-42			CP000284	NC_007947
							Mycobacterium_gilvum_PYR-GCK	15760	350054	Bacteria	Actinobacteria	5.96	67.7	1	3	+	Rod		No	No				Mesophilic	-			CP000656,CP000657,CP000658,CP000659	NC_009338,NC_009339,NC_009340,NC_009341
							Pelobacter_propionicus_DSM_2379	13384	338966	Bacteria	Deltaproteobacteria	4.23	58.5	1	2	-	Rod	Singles	No	No	Non-halophilic	Anaerobic	Multiple	Mesophilic	30	No	None	CP000482,CP000483,CP000484	NC_008609,NC_008607,NC_008608
982		C	25.714	GoSim=0.869666666667	GenomeDist=0.136154
Cluster ID	Cluster ID	Most frequent COG-category	Percent of this category	ParDist		Ontology	Genome	Project ID	Taxonomy ID	Super Kingdom	Group	Genome Size	GC Content	Number of Chromosomes	Number of Plasmids	Gram Stain	Shape	Arrangment	Endospores	Motility	Salinity	Oxygen Req.	Habitat	Temp. range	Optimal temp.	Pathogenic in	Disease	List of GenBank accessions (comma separated)	List of RefSeq accessions (comma separated)
2 8	GO:0044265	R	48.529	4G,7V_1S,4R_5R,1L,4G_11R,2L,2G_13R_4G_4U,2G_2U,2G	cellular macromolecule catabolic process	Process	Bacteroides_thetaiotaomicron_VPI-5482	399	226186	Bacteria	Bacteroidetes/Chlorobi	6.33	42.9	1	1	-	Rod	Singles				Anaerobic	Host-associated	Mesophilic	-	Mammal	Opportunistic peritoneal Diseases	AE015928,AY171301	NC_004663,NC_004703
	GO:0044275	R	50.769	4G,7V_1S,4R_5R,4G_11R,2G_13R_4G_4U,2G_2U,2G	cellular carbohydrate catabolic process	Process	Bartonella_henselae_Houston-1	196	283166	Bacteria	Alphaproteobacteria	1.93	38.2	1		-	Rod		No			Aerobic	Host-associated	Mesophilic	37	Human, Animal	Bacillary angiomatosis, Cat scratch fever	BX897699	NC_005956
							Escherichia_coli_APEC_O1	16718	405955	Bacteria	Gammaproteobacteria	5.51	50.3	1	2	-	Rod	Singles, Pairs		Yes		Facultative	Host-associated	Mesophilic	-	Avian	Colibacillosis	CP000468,DQ517526,DQ381420	NC_008563,NC_009838,NC_009837
							Escherichia_coli_O157_H7_EC4115	27739	444450	Bacteria	Gammaproteobacteria	5.73	50.4	1	2	-	Rod	Singles, Pairs	No	Yes		Facultative	Multiple	Mesophilic	37	Human	Hemorrhagic colitis	CP001163,CP001164,CP001165	NC_011350,NC_011353,NC_011351
							Sodalis_glossinidius_morsitans	16309	343509	Bacteria	Gammaproteobacteria	4.29	54.5	1	3	-	Rod		No	No	Non-halophilic	Microaerophilic	Host-associated	Mesophilic	25	No	None	AP008232,AP008233,AP008234,AP008235	NC_007712,NC_007713,NC_007714,NC_007715
							Streptococcus_agalactiae_NEM316	334	211110	Bacteria	Firmicutes	2.2	35.6	1		+	Coccus	Chains	No	No		Facultative	Host-associated	Mesophilic	37	Human	Neonatal GBS meningitis	AL732656	NC_004368
							Streptococcus_pyogenes_MGAS315	311	198466	Bacteria	Firmicutes	1.9	38.6	1		+	Coccus	Chains	No	No	Non-halophilic	Facultative	Host-associated	Mesophilic	30-35	Human	Wide range of infections	AE014074	NC_004070
							Streptococcus_pyogenes_SSI-1	301	193567	Bacteria	Firmicutes	1.9	38.6	1		+	Coccus	Chains	No	No	Non-halophilic	Facultative	Host-associated	Mesophilic	30-35	Human	Wide range of infections	BA000034	NC_004606
997		R	49.624	GoSim=0.78	GenomeDist=0.117999178571
